# Supplementary material for: CX3CL1 deficiency ameliorates acute kidney injury by inhibiting macrophage mitochondrial dysfunction and mtDNA-cGAS-STING signaling
Source: Cell Death Discov. 2025 Dec 13;12:69. doi: 10.1038/s41420-025-02915-w (PMC12847948; doi:10.1038/s41420-025-02915-w)
Supplement: Supplementary file 2 — Sequence data [file 41420_2025_2915_MOESM2_ESM.xlsx]

## Sheet: Sheet1
gene_id	gene_name	FPKM.NC1	FPKM.NC2	FPKM.NC3	FPKM.LPS1	FPKM.LPS2	FPKM.LPS3	FPKM.KO_LPS1	FPKM.KO_LPS2	FPKM.KO_LPS3
ENSMUSG00000000001	Gnai3	27.7334	24.5592	24.8365	36.6187	29.6191	32.4203	30.748	31.2357	30.0083
ENSMUSG00000000028	Cdc45	0.442082	0.402983	0.387988	0.433025	0.436622	0.219242	0.635296	0.59592	0.511505
ENSMUSG00000000031	H19	0.015765	0	0	0	0	0	0.0543956	0	0.0263819
ENSMUSG00000000037	Scml2	0.0421137	0.020154	0.0153347	0	0	0	0.00652303	0	0.0205965
ENSMUSG00000000049	Apoh	3.82529	3.60369	2.99691	8.99146	12.2878	12.2764	1.08705	1.4387	0.870172
ENSMUSG00000000056	Narf	6.34505	6.38858	6.24098	2.54164	2.73326	3.45647	7.75933	7.46578	6.73102
ENSMUSG00000000058	Cav2	7.68766	5.16206	6.08912	6.39797	7.60724	7.62233	12.0657	9.88377	9.91343
ENSMUSG00000000078	Klf6	6.00651	6.26535	5.23177	76.4498	39.1397	44.5149	14.5328	14.558	14.7358
ENSMUSG00000000085	Scmh1	1.81357	2.15416	2.16758	3.07555	3.36785	3.08287	3.07791	3.1881	2.96157
ENSMUSG00000000088	Cox5a	49.7465	40.5438	45.6974	26.808	25.4968	27.9858	34.6902	36.8295	34.776
ENSMUSG00000000093	Tbx2	16.2826	14.1671	15.207	8.71321	10.53	10.7286	21.0582	17.9845	16.1528
ENSMUSG00000000094	Tbx4	0	0	0.0167125	0.0259712	0.0186074	0	0.0182811	0.0180141	0
ENSMUSG00000000120	Ngfr	0.233752	0.251557	0.246265	0.97023	0.384367	0.466548	0.312597	0.272214	0.144282
ENSMUSG00000000125	Wnt3	0	0	0	0	0	0	0	0	0.021099
ENSMUSG00000000126	Wnt9a	0.40712	0.375914	0.326379	0.945741	1.01297	1.1067	0.765119	0.994729	0.818531
ENSMUSG00000000127	Fer	1.22614	1.52236	1.419	2.09348	1.70937	1.79637	2.39366	2.16279	1.58583
ENSMUSG00000000131	Xpo6	2.91903	2.74845	2.66901	7.46364	5.75757	5.90674	3.83928	3.68004	3.5642
ENSMUSG00000000134	Tfe3	2.56269	2.66576	2.85781	3.93637	4.20917	4.47114	3.78882	4.18448	4.35593
ENSMUSG00000000142	Axin2	0.448193	0.376392	0.411487	0.121469	0.0715473	0.193343	0.600077	0.492602	0.187642
ENSMUSG00000000148	Brat1	1.7901	1.94733	2.00679	1.61622	2.29915	2.14843	2.61477	2.66982	2.65543
ENSMUSG00000000149	Gna12	33.4847	30.3108	31.8397	23.175	20.5607	21.9218	22.4017	19.4586	19.4503
ENSMUSG00000000154	Slc22a18	182.678	160.01	170.354	50.2857	48.6957	48.374	29.9174	40.6869	37.3778
ENSMUSG00000000157	Itgb2l	1.30397	1.57426	1.46162	1.56111	3.46657	2.16683	3.82284	4.72282	4.29893
ENSMUSG00000000159	Igsf5	20.6454	20.2069	20.2978	37.6134	44.0988	43.5233	30.0673	28.4422	27.7562
ENSMUSG00000000167	Pih1d2	0.502579	0.746396	0.676971	0.47538	0.557544	0.655439	0.682831	0.805405	0.707984
ENSMUSG00000000168	Dlat	22.4456	19.5094	20.2145	12.19	13.1173	13.4678	18.5148	16.6177	16.4017
ENSMUSG00000000171	Sdhd	163.098	144.425	150.33	78.4921	81.7212	90.7385	132.958	124.32	110.175
ENSMUSG00000000183	Fgf6	0	0	0	0	0	0	0	0	0.013936
ENSMUSG00000000184	Ccnd2	1.3021	1.13649	1.08335	1.06066	1.02852	1.15186	1.3356	1.05274	1.1927
ENSMUSG00000000194	Gpr107	3.71874	3.74925	3.47546	5.26873	5.30656	5.50975	5.56067	5.5299	5.10626
ENSMUSG00000000197	Nalcn	0.0163068	0.0235309	0.0142871	0.00384875	0	0	0.00422528	0.00384312	0
ENSMUSG00000000202	Btbd17	0	0	0	0.101513	0	0.0432304	0.0172833	0.0691481	0.0305457
ENSMUSG00000000204	Slfn4	0.100556	0.0972925	0.151968	10.3657	6.10259	6.47433	2.34057	4.00215	3.62939
ENSMUSG00000000216	Scnn1g	13.6793	12.7802	13.1343	8.06639	9.05837	9.19941	19.8969	17.9677	18.0742
ENSMUSG00000000223	Drp2	0.00722593	0.00775816	0.00585032	0	0	0	0	0	0
ENSMUSG00000000244	Tspan32	0.0659238	0.0870117	0.0963784	0.0158979	0.0648611	0.0534666	0.0762739	0.0625651	0.109288
ENSMUSG00000000247	Lhx2	0	0.0448083	0.0238287	0.0404543	0.0383352	0.0435374	0	0	0
ENSMUSG00000000248	Clec2g	0	0	0	0.0267947	0	0.0123988	0	0.0165531	0
ENSMUSG00000000253	Gmpr	20.8139	20.6317	21.6966	12.7933	17.4579	20.7095	23.7739	16.5691	15.4949
ENSMUSG00000000266	Mid2	3.40782	3.29593	3.16943	3.98255	3.72257	3.59133	3.32777	2.78138	2.92259
ENSMUSG00000000275	Trim25	13.7636	14.2042	14.2202	18.4307	18.0009	17.2632	18.4645	21.3387	21.0075
ENSMUSG00000000276	Dgke	1.0605	0.897606	0.93567	1.24967	1.18299	1.34103	1.12328	0.875822	0.895798
ENSMUSG00000000278	Scpep1	49.009	44.9255	44.7547	26.1989	26.6868	27.2473	51.4564	43.0138	37.9555
ENSMUSG00000000282	Mnt	7.20744	6.37367	6.37984	7.50661	7.7441	7.57007	5.4775	5.84422	5.53596
ENSMUSG00000000290	Itgb2	1.81053	1.75125	1.90498	2.83512	3.86434	4.32876	5.88168	4.8256	4.79285
ENSMUSG00000000295	Hddc2	0.899829	0.93836	0.773658	1.41773	1.24157	1.61333	1.56248	1.695	1.50517
ENSMUSG00000000296	Tpd52l1	10.4531	8.11155	8.12628	5.70181	5.05955	5.42455	8.15952	6.27359	6.45165
ENSMUSG00000000301	Pemt	0.427794	0.390629	0.248033	0.894168	0.434322	0.411704	0.926188	0.961013	0.895971
ENSMUSG00000000303	Cdh1	36.1017	35.5289	35.8397	77.2329	61.026	63.5248	55.764	49.3292	48.1606
ENSMUSG00000000305	Cdh4	0.155608	0.229331	0.127978	0.151038	0.184507	0.15076	0.299807	0.265017	0.283954
ENSMUSG00000000308	Ckmt1	16.6149	15.4421	15.5673	7.49471	7.53365	8.3416	15.9286	17.0307	16.9479
ENSMUSG00000000317	Bcl6b	1.16025	1.65546	1.68423	3.83028	3.8347	4.27998	5.53651	5.81847	5.24267
ENSMUSG00000000318	Clec10a	0.190651	0.381439	0.178349	0.0298128	0.0808735	0.120141	0.0464203	0.0414145	0.0558161
ENSMUSG00000000320	Alox12	1.06239	1.12503	1.13096	1.00091	0.831271	1.06667	1.47721	1.46237	1.25716
ENSMUSG00000000325	Arvcf	5.60073	6.04986	6.72146	2.76609	2.97771	2.8768	4.08682	4.27539	4.59003
ENSMUSG00000000326	Comt	70.1726	59.4015	61.9795	113.802	153.333	151.68	149.869	172.163	160.012
ENSMUSG00000000339	Rtca	10.7342	8.15792	10.5168	18.6655	14.8735	15.968	16.088	13.0233	13.7452
ENSMUSG00000000340	Dbt	29.4179	27.2301	28.447	10.9058	12.6805	13.1727	16.2481	13.7989	16.2999
ENSMUSG00000000346	Dazap2	64.7735	65.0253	67.5015	134.013	118.007	125.615	104.475	99.7003	95.828
ENSMUSG00000000355	Mcts1	9.52467	8.91448	7.59618	4.80699	5.81209	5.97542	8.6352	7.61401	7.96763
ENSMUSG00000000359	Rem1	1.52465	0.998204	1.01625	0.151233	0.720677	0.725952	1.81302	2.00812	1.5865
ENSMUSG00000000365	Rnf17	0.0063141	0.0468817	0.0350228	0.00633181	0	0	0.00498144	0.0107152	0.015598
ENSMUSG00000000374	Trappc10	9.49551	8.51191	8.6267	9.55527	9.85926	9.5525	11.2913	11.9632	11.4477
ENSMUSG00000000378	Ccm2	4.19908	3.62151	4.00226	4.34329	4.44498	5.77445	5.0245	5.44532	5.2623
ENSMUSG00000000384	Tbrg4	9.59593	9.74691	9.78812	10.817	10.7229	11.9407	12.3244	13.3084	12.3198
ENSMUSG00000000385	Tmprss2	23.4954	19.8029	18.7178	44.5238	41.2521	39.651	37.4547	38.8317	35.1284
ENSMUSG00000000386	Mx1	0.213364	0.110012	0.282537	26.0323	4.27101	4.56339	1.28795	1.52833	1.53472
ENSMUSG00000000392	Fap	0.0107323	0.0448332	0	0.458905	0.200008	0.176378	0.157051	0.114704	0.184742
ENSMUSG00000000394	Gcg	0	0	0	0.0557283	0	0	0	0	0
ENSMUSG00000000399	Ndufa9	67.2512	57.6582	58.5187	38.2679	35.7074	36.3237	44.5923	44.9293	41.5801
ENSMUSG00000000402	Egfl6	6.26945	7.29948	7.72452	1.29305	1.17194	0.997285	2.04667	1.85689	1.75229
ENSMUSG00000000409	Lck	0.532287	0.408698	0.474936	0.338275	0.432966	0.348034	0.619349	0.529507	0.493821
ENSMUSG00000000411	Tssk3	0.072425	0.044882	0.163391	0.229474	0	0.16697	0.261779	0	0
ENSMUSG00000000416	Cttnbp2	1.80001	2.41444	2.22686	1.18895	1.13943	1.07051	1.80823	1.46107	1.70835
ENSMUSG00000000420	Galnt1	24.495	21.7607	21.4899	12.5635	13.9488	14.2599	15.6819	13.8555	13.9029
ENSMUSG00000000439	Mkrn2	3.94979	3.7776	3.66065	4.20009	4.52124	4.82612	4.01675	3.83426	3.89551
ENSMUSG00000000440	Pparg	0.70631	0.479654	0.320152	0.287167	0.402079	0.386069	0.820643	0.740219	0.690664
ENSMUSG00000000441	Raf1	10.075	9.51912	10.0895	15.6578	13.7515	14.4668	11.043	11.5099	11.3402
ENSMUSG00000000486	Septin1	1.12064	1.17172	1.68191	0.442239	0.646322	0.628352	0.910888	0.789048	0.901976
ENSMUSG00000000489	Pdgfb	4.37854	4.66801	4.63438	4.79695	4.90268	5.63425	9.29881	10.6668	8.94059
ENSMUSG00000000530	Acvrl1	2.92334	2.40664	2.56999	2.17106	2.44051	2.74133	5.09871	4.41503	4.05093
ENSMUSG00000000531	Grasp	1.21772	1.24628	1.46823	3.41964	3.79413	4.78782	3.8384	5.07669	4.51172
ENSMUSG00000000532	Acvr1b	10.2843	11.0581	10.6204	31.046	21.8447	21.3407	12.9792	14.0056	13.8013
ENSMUSG00000000538	Tom1l2	14.4951	15.3394	14.3406	7.82735	8.59524	8.32772	12.9088	13.1453	12.0671
ENSMUSG00000000544	Gpa33	0.0199677	0.0658596	0.131897	0.119066	0	0	0.0440565	0	0.0384413
ENSMUSG00000000552	Zfp385a	2.71287	3.74014	3.15412	5.13229	5.25157	5.20293	3.88245	3.63256	3.48945
ENSMUSG00000000555	Itga5	1.60586	1.72017	1.58535	4.82713	5.04287	5.2883	5.17039	5.97511	5.2188
ENSMUSG00000000560	Gabra2	0	0.00626639	0	0	0	0	0	0	0
ENSMUSG00000000561	Wdr77	4.87833	4.3867	4.57637	5.86182	6.63285	6.3079	6.59155	6.81888	7.33153
ENSMUSG00000000562	Adora3	0.0165735	0.0482489	0.00882728	0.0963355	0.063634	0.0884085	0.0697148	0.11001	0.091166
ENSMUSG00000000563	Atp5pb	76.595	68.2516	70.2894	38.7556	36.9003	40.6819	45.9406	44.3273	44.0021
ENSMUSG00000000567	Sox9	0.062844	0.101078	0.068145	22.0233	18.6005	19.4409	0.462995	1.63288	1.23849
ENSMUSG00000000568	Hnrnpd	5.86348	6.2164	5.37164	8.77318	8.50853	8.52071	10.2256	8.30067	7.44027
ENSMUSG00000000579	Dynlt1c	4.71417	4.56758	4.68073	5.07174	6.36333	6.01234	6.26414	6.04082	5.67655
ENSMUSG00000000581	C1d	10.63	8.96503	9.11647	8.0156	7.16935	7.89583	7.52348	6.47506	6.7785
ENSMUSG00000000594	Gm2a	49.095	47.2281	46.3459	17.9257	18.5302	17.9945	40.1586	35.0337	39.4136
ENSMUSG00000000600	Krit1	1.60443	1.46798	1.43904	1.57861	1.48976	1.71856	1.64905	1.73588	1.84979
ENSMUSG00000000605	Clcn4	10.5905	9.05611	10.0085	6.31226	7.63187	8.44865	8.95194	9.2691	9.03383
ENSMUSG00000000627	Sema4f	0.0116826	0.0242457	0.0369632	0.0542071	0.0238062	0.0501883	0.0117536	0.0126419	0
ENSMUSG00000000628	Hk2	0.137937	0.0994178	0.0941939	3.03324	0.667501	0.610105	0.715928	0.475296	0.319541
ENSMUSG00000000631	Myo18a	13.8066	11.954	12.2814	10.6723	11.5031	11.1353	13.5337	14.6825	13.2216
ENSMUSG00000000632	Sez6	0.0103354	0	0	0.0203304	0.0177124	0	0	0.040347	0.0499703
ENSMUSG00000000673	Haao	30.642	24.7827	27.5202	5.48866	6.73128	6.62704	7.69142	6.36233	5.87683
ENSMUSG00000000682	Cd52	3.06055	1.74611	2.81501	3.43265	2.7235	4.57679	3.45579	3.46131	2.89593
ENSMUSG00000000686	Abhd15	0.511532	0.40377	0.577022	2.52944	2.93115	3.08127	2.56713	2.60634	2.12791
ENSMUSG00000000690	Hoxb6	12.2527	11.4512	12.0971	9.7148	10.3751	11.1691	19.0727	20.4726	18.2703
ENSMUSG00000000693	Loxl3	0.646689	0.413528	0.382452	1.74628	1.29431	1.60077	2.0296	1.84472	1.33657
ENSMUSG00000000708	Kat2b	13.4959	13.4334	14.0997	21.4942	18.9509	19.4531	12.9293	12.71	13.8999
ENSMUSG00000000711	Rab5b	27.6523	27.4416	28.6505	25.0696	29.0678	31.012	30.7899	34.0969	31.4332
ENSMUSG00000000730	Dnmt3l	0.0408814	0.0555936	0	0.0820363	0.0183371	0	0.0734568	0.0629383	0
ENSMUSG00000000731	Aire	0.0511837	0.0216561	0	0	0	0.0280774	0.0131458	0.024172	0.0737894
ENSMUSG00000000732	Icosl	2.15539	1.50248	1.26542	2.43812	2.54104	2.6246	6.15286	6.97563	6.6919
ENSMUSG00000000738	Spg7	16.8341	15.4021	16.0873	9.18866	8.8685	9.9432	10.8518	12.1141	10.4768
ENSMUSG00000000739	Sult5a1	0.189621	0.141797	0.154944	0.100566	0.181898	0.103572	0.72907	0.684531	0.664386
ENSMUSG00000000740	Rpl13	80.2769	74.8742	75.7053	89.3226	81.558	88.997	108.998	105.959	94.8198
ENSMUSG00000000743	Chmp1a	19.7971	18.0054	18.8593	19.7811	18.0829	20.1139	22.037	23.5893	21.3885
ENSMUSG00000000751	Rpa1	7.91162	7.11025	6.55543	5.17987	6.01822	5.99714	7.87999	8.73832	8.18385
ENSMUSG00000000753	Serpinf1	0.571886	0.52237	0.391557	0.285933	0.265841	0.335731	0.755138	0.346087	0.358755
ENSMUSG00000000759	Tubgcp3	3.69719	3.39095	3.45238	4.84592	4.5233	4.771	4.23449	4.93785	4.90127
ENSMUSG00000000766	Oprm1	0	0.00825645	0	0.0078353	0	0	0.00620443	0	0
ENSMUSG00000000776	Polr3d	2.93996	3.67491	4.45452	9.19813	8.28813	9.5524	6.7194	7.48339	7.79487
ENSMUSG00000000782	Tcf7	0.352086	0.308895	0.316425	0.564998	0.280951	0.42362	0.436631	0.35316	0.376989
ENSMUSG00000000787	Ddx3x	49.0902	46.979	47.1829	73.8155	67.8159	65.6645	86.3808	79.6178	77.7251
ENSMUSG00000000791	Il12rb1	0.0622933	0.0658522	0.0128304	0.315864	0.290484	0.271419	0.08183	0.106932	0.129396
ENSMUSG00000000792	Slc5a5	0.105679	0.09316	0	0	0	0.065321	0.101612	0.108375	0.108594
ENSMUSG00000000794	Kcnn3	0.216123	0.112476	0.112909	0.0462421	0.0086155	0.0737954	0.113633	0.253381	0.111465
ENSMUSG00000000804	Usp32	10.1663	8.97521	9.13281	9.63777	9.45686	8.61393	10.6082	9.96356	10.0086
ENSMUSG00000000805	Car4	59.5972	47.6692	49.0645	9.25209	5.7818	6.12897	15.4246	11.4211	9.75672
ENSMUSG00000000811	Txnrd3	6.30928	8.12731	7.48327	7.23609	10.4276	9.12379	9.19791	8.82511	7.64445
ENSMUSG00000000817	Fasl	0.190796	0.07955	0.055742	0	0	0.086259	0.064197	0.147138	0.08275
ENSMUSG00000000823	Zfp512b	7.36381	7.43968	7.1425	5.76639	5.79105	5.1774	7.91654	6.87913	6.49628
ENSMUSG00000000826	Dnajc5	14.0307	13.3365	12.9029	35.8036	30.5515	29.9583	26.7392	27.2716	27.9625
ENSMUSG00000000827	Tpd52l2	6.71081	6.35921	6.5813	11.6201	11.0479	11.8499	9.46072	10.2001	10.2338
ENSMUSG00000000838	Fmr1	4.74561	4.89391	4.66873	6.98249	5.92482	5.91273	5.17324	5.16522	5.26197
ENSMUSG00000000861	Bcl11a	0.00577717	0.0183884	0.00692951	0.00973559	0	0	0.0169128	0	0
ENSMUSG00000000869	Il4	0.257929	0.222672	0.210154	0.11711	0.0815195	0.0945013	0.126001	0.183262	0.193643
ENSMUSG00000000876	Pxmp4	30.5392	26.0656	26.1672	38.5112	51.7161	50.0524	52.0346	54.2567	52.2526
ENSMUSG00000000881	Dlg3	2.76712	3.04054	2.70964	2.52612	2.17488	2.63687	3.25735	2.95006	2.92711
ENSMUSG00000000884	Gnb1l	0.647627	0.762302	0.608574	0.599772	0.660805	0.837122	0.78864	0.715119	0.786195
ENSMUSG00000000901	Mmp11	1.16908	1.52901	1.22023	0.497818	0.599941	0.559976	1.16943	0.821118	0.783249
ENSMUSG00000000902	Smarcb1	3.87318	3.21544	3.3742	2.46122	3.5182	3.49122	6.27397	5.24607	5.53965
ENSMUSG00000000903	Vpreb3	0	0	0.159034	0	0	0	0	0	0
ENSMUSG00000000915	Hip1r	7.40323	7.36046	7.41832	29.1633	22.7615	24.2311	17.0491	18.8636	18.0551
ENSMUSG00000000916	Nsun5	2.2821	1.9037	1.88785	2.49037	2.33338	2.5505	2.52457	2.41363	2.45526
ENSMUSG00000000934	Top1mt	11.7812	11.4225	12.6595	5.64642	7.96473	7.42511	10.9777	9.85871	9.08125
ENSMUSG00000000938	Hoxa10	10.8162	9.37686	9.14047	7.19224	6.87015	8.21519	11.9775	9.14964	9.74655
ENSMUSG00000000942	Hoxa4	0.930789	1.0222	1.33223	0.715973	0.622977	0.541851	1.90574	1.40629	1.9374
ENSMUSG00000000948	Gm38393	0.323054	0.331039	0.514619	0.604879	0.547437	0.512723	0.389067	0.188996	0.221709
ENSMUSG00000000957	Mmp14	0.985805	0.880042	0.991653	4.2511	4.02687	4.93308	4.35452	3.98015	3.46625
ENSMUSG00000000958	Slc7a7	35.8791	45.2283	48.2687	8.02802	8.26531	7.59409	12.7732	12.0783	10.8104
ENSMUSG00000000959	Oxa1l	12.6522	14.2316	13.6014	8.88134	9.54888	10.4714	13.975	13.6403	12.8073
ENSMUSG00000000976	Heatr6	2.51981	2.7373	2.10688	2.49674	2.52975	2.38447	2.8843	3.09656	2.6429
ENSMUSG00000000982	Ccl3	0.330039	0.205231	0	0.445525	0	0.168132	0.229886	0	0.262419
ENSMUSG00000000983	Wfdc18	0.0350186	0	0	0.0516162	0	0	0.0483982	0	0
ENSMUSG00000001014	Icam4	0.0769772	0.100574	0	0	0	0.0574346	0.0939898	0.221987	0
ENSMUSG00000001016	Ilf2	3.15987	2.91934	2.97755	3.92447	4.03227	4.11692	4.33956	4.45762	4.55367
ENSMUSG00000001017	Chtop	15.4796	14.677	13.8476	15.7837	15.3033	15.6487	20.1638	17.906	16.9257
ENSMUSG00000001018	Snapin	5.86101	6.31841	7.61665	9.12131	7.89363	7.8629	7.99855	8.63884	6.93621
ENSMUSG00000001020	S100a4	2.79197	2.8955	2.03972	1.96768	3.01568	2.96726	4.08421	2.97963	3.29806
ENSMUSG00000001021	S100a3	0	0	0	0.0115554	0	0	0	0.0125238	0
ENSMUSG00000001025	S100a6	8.3219	4.41647	3.49538	7.63112	5.84	5.59785	15.8608	7.40271	5.75824
ENSMUSG00000001027	Scn4a	0.043505	0.0482916	0.0474689	0.0309425	0.0456041	0.0343647	0.0521234	0.031649	0.0674906
ENSMUSG00000001029	Icam2	2.12347	2.55933	1.60441	1.00319	1.23728	1.31968	2.87878	2.61129	2.46595
ENSMUSG00000001034	Mapk7	2.22479	1.93955	1.7772	4.63888	3.68706	4.36846	3.12172	3.7358	3.1016
ENSMUSG00000001036	Epn2	5.43831	4.85443	4.51668	10.8864	9.71227	9.62626	10.5448	10.7221	10.6051
ENSMUSG00000001039	B9d1	3.25811	2.57171	2.55968	1.83179	2.57115	2.08738	3.27116	3.63148	3.7146
ENSMUSG00000001052	Sec24b	6.79942	6.62522	6.41724	11.1694	8.86062	8.11119	7.62853	8.80929	8.04523
ENSMUSG00000001053	N4bp3	3.35164	3.33078	3.26253	2.46334	3.08321	3.72717	5.404	5.82917	4.77844
ENSMUSG00000001054	Rmnd5b	9.99942	9.99054	10.0994	9.87985	11.5403	12.3422	10.6528	11.6924	10.0329
ENSMUSG00000001056	Nhp2	20.6311	18.8389	20.6531	20.8954	25.403	26.1622	26.759	28.9011	25.3704
ENSMUSG00000001062	Vps9d1	5.2131	4.66592	4.63276	3.17691	3.28684	3.3543	3.96447	4.18308	3.43846
ENSMUSG00000001065	Zfp276	3.72518	3.85992	4.14646	3.15184	3.02786	3.41266	3.93119	4.93942	4.48489
ENSMUSG00000001076	C1ql4	0.228496	0.605324	0.373549	0.07082	0.175627	0.075327	0.079549	0	0.063089
ENSMUSG00000001082	Mfsd10	3.40716	3.75027	3.09596	7.28917	6.58072	7.25052	7.21507	6.52708	6.39581
ENSMUSG00000001089	Luzp1	5.63907	5.76818	5.23349	10.8041	9.5395	9.04983	9.62215	9.28721	9.49758
ENSMUSG00000001095	Slc13a2	16.9833	13.1345	12.337	2.78633	3.39371	3.52621	17.5201	10.8043	9.51386
ENSMUSG00000001098	Kctd10	9.07472	8.78787	8.01368	27.7255	19.3138	22.0209	15.1801	14.4946	12.8278
ENSMUSG00000001100	Poldip2	21.5357	21.295	19.982	14.2241	15.7223	17.6021	18.2243	19.5334	19.2116
ENSMUSG00000001103	Sebox	0	0	0	0	0	0	0.0915012	0	0
ENSMUSG00000001105	Ift20	12.102	11.0078	10.6905	7.81053	10.0397	10.4141	14.4873	14.7665	13.8465
ENSMUSG00000001119	Col6a1	3.1131	1.84953	1.76911	0.642144	0.545365	1.24547	3.06399	1.96396	1.75606
ENSMUSG00000001120	Pcbp3	7.33577	6.11966	6.66645	12.3562	11.2308	12.4985	9.60768	9.95262	9.91458
ENSMUSG00000001123	Lgals9	3.79205	3.69113	3.52467	35.6899	16.3262	18.0606	13.6925	12.9898	12.9405
ENSMUSG00000001127	Araf	11.5129	11.4411	11.1846	11.4976	12.064	12.1256	14.9061	14.6012	13.9829
ENSMUSG00000001128	Cfp	1.35223	1.44121	1.54035	1.04537	1.56608	1.29865	1.78438	2.00602	1.87047
ENSMUSG00000001131	Timp1	0	0	0.133452	17.098	7.97641	12.7718	11.6591	8.71146	7.97676
ENSMUSG00000001134	Uxt	4.53648	3.58089	4.08009	5.341	5.4668	6.10637	5.39584	5.53393	3.9226
ENSMUSG00000001138	Cnnm3	3.41861	3.62599	3.275	3.82969	3.8953	4.00739	3.12995	3.60532	3.50511
ENSMUSG00000001143	Lman2l	5.57969	5.28544	5.07051	1.3189	1.51471	1.40652	3.44767	3.15625	3.22766
ENSMUSG00000001150	Mcm3ap	3.92062	3.85299	4.01692	4.07024	4.3783	3.52654	4.70724	4.78973	5.17431
ENSMUSG00000001151	Pcnt	2.2822	2.97216	2.66574	2.53119	2.27816	2.35025	2.91477	3.36872	3.06059
ENSMUSG00000001155	Ftcd	9.16352	11.9979	11.6791	1.46503	1.63094	1.23053	0.448525	0.88465	0.695375
ENSMUSG00000001156	Mxd1	1.35215	1.92393	1.77199	4.06116	1.51406	1.69424	1.904	1.68456	1.60771
ENSMUSG00000001157	Gmcl1	3.59463	2.90573	3.29131	1.76431	1.83658	1.83064	3.15162	3.05325	3.1086
ENSMUSG00000001158	Snrnp27	10.4586	10.5749	10.9545	8.97642	9.01742	10.5051	11.1161	9.00276	10.0957
ENSMUSG00000001166	Oas1c	1.53334	1.87499	2.56109	1.72988	1.48091	1.36876	3.05372	2.29033	2.65386
ENSMUSG00000001168	Oas1h	0.068197	0.080152	0	0	0.020202	0	0.04582	0.140473	0.048723
ENSMUSG00000001173	Ocrl	2.01307	2.23378	2.05552	1.92351	2.27399	2.20261	2.85362	2.73138	2.54975
ENSMUSG00000001175	Calm1	35.4299	30.1285	31.4902	48.5007	47.0232	52.242	51.6481	46.2081	46.7725
ENSMUSG00000001211	Agpat3	41.8226	41.6994	40.438	29.6813	36.6766	35.2802	43.957	48.0002	45.1667
ENSMUSG00000001225	Slc26a3	0	0	0	0	0.0137377	0	0.0162811	0.00923172	0
ENSMUSG00000001227	Sema6b	0.478234	0.540856	0.707972	2.20266	1.91199	2.58529	2.12111	1.83654	1.89091
ENSMUSG00000001228	Uhrf1	0.568512	0.275635	0.268921	0.721664	0.816108	1.0969	0.765366	1.02443	0.678812
ENSMUSG00000001229	Dpp9	5.20547	4.19706	4.68401	7.18359	6.56194	7.06066	6.40531	7.73485	7.55813
ENSMUSG00000001240	Ramp2	3.88776	7.32937	2.52254	8.16098	12.596	5.24066	11.2959	7.64219	4.44956
ENSMUSG00000001247	Lsr	12.9862	14.1345	14.4854	25.6038	23.4082	25.1634	18.9993	20.4991	19.5694
ENSMUSG00000001248	Gramd1a	4.24649	4.5366	4.62844	5.12827	4.97373	6.20737	6.82671	7.08157	6.98614
ENSMUSG00000001249	Hpn	68.8598	59.6667	63.9074	63.3267	72.1654	75.4131	68.2895	72.3887	64.7206
ENSMUSG00000001260	Gabrg1	0	0.0166388	0	0	0	0.00628009	0.0129391	0.0268932	0.0246036
ENSMUSG00000001270	Ckb	32.5181	28.0884	30.3239	1.80854	4.81712	6.4712	13.2013	14.6108	13.1432
ENSMUSG00000001280	Sp1	6.88144	7.64724	7.92325	11.0567	11.2653	9.73378	8.94151	8.94799	8.75607
ENSMUSG00000001281	Itgb7	0.477525	0.535218	0.716831	0.262503	0.315789	0.440306	0.432119	0.310453	0.304188
ENSMUSG00000001285	Myg1	7.12122	6.91038	6.30018	4.92959	5.30189	5.29737	6.38991	7.50991	6.44964
ENSMUSG00000001288	Rarg	3.67001	3.39104	2.97131	2.28647	2.41612	3.58446	5.80043	7.51466	5.28928
ENSMUSG00000001289	Pfdn5	59.6085	55.6063	57.0408	49.1005	48.9201	52.8819	62.2344	60.0599	52.6915
ENSMUSG00000001300	Efnb2	2.49514	2.06882	2.29804	1.09652	0.950212	1.0306	2.47474	1.87015	1.79201
ENSMUSG00000001305	Rrp15	1.4972	1.44438	1.53415	3.29279	2.70661	2.87763	3.10622	2.63654	2.59026
ENSMUSG00000001313	Rnd2	2.46209	2.12149	2.25157	1.57244	1.72728	1.57122	2.78808	2.1828	2.00853
ENSMUSG00000001323	Srr	25.3473	24.7696	25.1178	4.64494	7.41	7.2393	17.277	16.0008	17.7011
ENSMUSG00000001333	Sync	0.159274	0.299974	0.111725	0.315517	0.296722	0.348973	0.367723	0.602038	0.368566
ENSMUSG00000001334	Fndc5	0.533828	0.568165	0.35146	0.115867	0.022905	0.101974	0.34562	0.155214	0.092063
ENSMUSG00000001348	Acp5	19.1084	17.3087	15.3793	8.66024	8.23793	8.07591	11.9891	8.55507	8.38386
ENSMUSG00000001349	Cnn1	0.414632	0.628464	0.325011	0.124966	0.0839839	0.168897	0.433638	0.307585	0.229722
ENSMUSG00000001366	Fbxo9	13.0614	11.3617	13.0241	5.35976	7.95891	6.45674	13.0508	13.0735	12.9332
ENSMUSG00000001376	Vps50	2.82824	2.62583	2.57574	2.14023	2.44808	2.62943	2.95627	2.58028	2.66063
ENSMUSG00000001380	Hars	15.234	14.0668	13.1108	18.8075	20.4832	19.5593	19.1177	19.9128	19.1064
ENSMUSG00000001383	Zmat2	15.4236	13.5578	15.6539	19.2626	20.2751	21.8758	20.4063	20.3648	18.1975
ENSMUSG00000001403	Ube2c	0.20436	0.229267	0.120278	0.106551	0.111084	0.192613	0.368812	0.0963255	0.163502
ENSMUSG00000001415	Smg5	9.25728	8.49041	8.48871	7.47385	8.50426	8.21887	11.2191	11.3846	10.9106
ENSMUSG00000001416	Cct3	13.8635	10.5288	10.2279	17.758	18.8976	20.7282	16.1484	17.0545	15.7758
ENSMUSG00000001418	Glmp	16.5556	15.179	15.9405	11.559	12.4167	14.2271	13.4452	14.388	14.314
ENSMUSG00000001419	Mef2d	9.91376	10.029	9.94778	23.587	23.2226	21.1216	18.4579	21.7881	21.7726
ENSMUSG00000001420	Tmem79	1.45469	0.873814	1.23615	0.938037	1.29715	1.61343	2.33846	2.18503	2.00908
ENSMUSG00000001424	Snd1	6.35698	5.37987	5.54842	7.71403	7.88711	8.56743	8.753	9.39615	8.29346
ENSMUSG00000001435	Col18a1	20.4705	19.0179	18.2646	19.3138	20.3664	20.8103	39.3068	35.0769	31.0884
ENSMUSG00000001436	Slc19a1	14.83	12.9196	13.5918	20.6186	22.1582	21.5241	37.8564	33.8747	32.226
ENSMUSG00000001440	Kpnb1	18.9819	17.3595	15.7059	27.9129	27.3492	27.7755	28.1067	27.926	26.7969
ENSMUSG00000001441	Npepps	9.71946	7.78769	8.72351	10.9057	9.41203	9.64544	11.1671	11.1832	11.1757
ENSMUSG00000001444	Tbx21	0.035343	0.126461	0.047366	0.067182	0.034825	0.180917	0.04998	0.072249	0.050069
ENSMUSG00000001445	Mrpl10	28.0133	25.6495	26.8419	20.8322	24.329	27.093	25.4117	26.4241	27.9043
ENSMUSG00000001467	Cyp51	37.9552	32.6415	31.0098	6.51142	6.85648	6.74169	6.93731	6.20331	6.59393
ENSMUSG00000001472	Tcf25	36.7583	33.734	32.0694	54.634	60.9032	58.6288	58.2377	61.1953	56.9085
ENSMUSG00000001473	Tubb6	2.9605	2.71584	2.11201	9.12627	7.9589	8.91212	7.39701	7.86992	6.33651
ENSMUSG00000001482	Def8	31.5285	26.0521	27.7202	24.2503	30.6433	30.1506	35.7688	34.3654	33.1264
ENSMUSG00000001493	Meox1	1.86745	1.5799	1.57745	0.528475	0.729854	1.01581	3.57894	2.64684	2.17911
ENSMUSG00000001494	Sost	0.411872	0.466254	0.33035	0	0.024978	0.023713	0.179253	0.202798	0.030675
ENSMUSG00000001497	Pax9	0.148613	0.091789	0.117554	0.228945	0.102663	0.178181	0.102587	0.0492681	0.0705847
ENSMUSG00000001504	Irx2	3.98347	4.32864	4.31664	3.01332	2.80496	3.77633	5.07475	5.96065	5.48958
ENSMUSG00000001506	Col1a1	2.21649	1.6645	0.965458	0.469412	1.07253	1.23363	6.25489	3.63301	3.15386
ENSMUSG00000001507	Itga3	10.9017	7.09886	7.16255	15.7152	14.9854	16.4738	17.8651	17.6453	15.4312
ENSMUSG00000001508	Sgca	0.113318	0.0519784	0	0.241519	0.0483485	0.0299628	0.0817723	0	0.194435
ENSMUSG00000001510	Dlx3	0.11885	0	0	0	0	0	0.066186	0.050185	0
ENSMUSG00000001517	Foxm1	0.274864	0.212746	0.236961	0.316824	0.284742	0.242367	0.324237	0.428329	0.362857
ENSMUSG00000001518	Itfg2	1.7902	1.95464	1.65995	2.38152	2.28393	2.70704	2.2096	2.34843	2.36999
ENSMUSG00000001520	Nrip2	0.588943	0.762195	0.647907	0.137273	0.253743	0.290764	0.855441	0.721207	0.689808
ENSMUSG00000001521	Tulp3	4.22691	4.88378	4.87251	3.03251	3.32786	3.07851	3.41374	3.23404	2.90072
ENSMUSG00000001524	Gtf2h4	2.41635	2.33376	2.50895	1.55115	1.85543	1.9898	2.44534	3.0913	2.73237
ENSMUSG00000001525	Tubb5	12.9857	9.30141	9.06359	22.5597	26.1875	28.2324	26.2904	25.0023	24.5092
ENSMUSG00000001542	Ell2	4.44903	3.95282	3.67705	7.33187	6.30461	6.62644	5.093	5.85908	6.08417
ENSMUSG00000001552	Jup	17.6873	17	16.6409	17.0017	20.9038	20.0746	24.5489	26.2118	24.7082
ENSMUSG00000001555	Fkbp10	1.1569	1.13612	0.887911	2.02052	2.37456	2.42549	4.04324	3.25571	3.09513
ENSMUSG00000001569	Nom1	2.46331	2.74438	2.562	4.58496	4.33757	4.02715	3.34191	3.55919	3.28024
ENSMUSG00000001576	Ergic1	10.8131	10.6096	10.0743	5.33745	6.53325	6.63945	9.06588	9.0799	8.73253
ENSMUSG00000001583	Tnk1	1.59762	1.74086	1.95405	4.04893	3.67889	3.38626	3.72462	3.78819	3.50778
ENSMUSG00000001588	Acap1	0.264234	0.24609	0.302548	0.155951	0.16722	0.132931	0.230369	0.242219	0.127866
ENSMUSG00000001604	Tcea3	36.6954	33.9596	33.4508	5.82774	5.83113	6.40355	15.1494	12.4874	10.8792
ENSMUSG00000001627	Ifrd1	3.38559	2.45425	2.61734	22.1998	16.0838	17.0744	10.4218	10.1776	10.0575
ENSMUSG00000001630	Stk38l	4.27269	3.39302	3.58596	3.51789	3.96085	4.1298	4.68534	4.00158	4.48312
ENSMUSG00000001632	Brpf1	3.31692	3.9462	3.79001	7.96293	6.51597	6.85842	5.99557	6.45262	6.04118
ENSMUSG00000001642	Akr1b3	37.5012	7.21154	5.92629	3.15205	2.66995	2.90002	9.60143	5.20021	3.54229
ENSMUSG00000001656	Hoxc11	0.858298	0.430581	0.403835	0.358952	1.23626	0.565484	0.896813	0.256283	0.236317
ENSMUSG00000001657	Hoxc8	0.669848	1.07106	1.47915	0.9098	0.895358	0.762976	1.57372	1.43246	1.07138
ENSMUSG00000001661	Hoxc6	5.0084	5.519	5.69633	0.941261	1.79171	1.80006	5.00997	4.59014	4.87197
ENSMUSG00000001663	Gstt1	58.7291	56.7752	62.5302	20.9406	14.8879	20.5468	27.8981	29.8877	25.2926
ENSMUSG00000001665	Gstt3	12.7563	11.7946	11.0991	5.63395	7.81172	7.74098	14.5961	12.6846	13.0649
ENSMUSG00000001666	Ddt	90.1251	88.6544	87.8234	41.8181	43.1509	44.9716	37.5126	50.8273	42.7657
ENSMUSG00000001670	Tat	0	0	0	0.0485014	0	0	0	0	0
ENSMUSG00000001672	Marveld3	4.74714	4.51108	4.08737	2.92909	4.49588	4.42672	5.87309	6.39672	5.59466
ENSMUSG00000001674	Ddx18	7.45231	8.06643	6.70065	10.3863	10.0339	9.94512	8.86146	10.1171	11.1509
ENSMUSG00000001687	Ubl3	9.36686	7.54031	7.63123	7.77129	6.87511	7.74314	8.73228	8.06908	7.77878
ENSMUSG00000001700	Gramd3	4.74016	4.06042	4.23001	5.93564	6.13178	6.93311	5.67023	6.04511	5.62771
ENSMUSG00000001707	Eef1e1	3.34281	2.79889	2.40544	2.04534	2.62964	3.06052	3.62747	3.55521	3.95873
ENSMUSG00000001729	Akt1	19.3172	15.8758	15.3974	25.4634	27.3652	29.2127	26.9859	28.8748	28.1097
ENSMUSG00000001739	Cldn15	4.93736	3.84257	3.85471	2.86488	4.4357	5.10147	7.9771	7.79395	6.70357
ENSMUSG00000001741	Il16	0.380555	0.490626	0.325164	0.62562	0.460139	0.500806	0.499195	0.635715	0.503672
ENSMUSG00000001750	Tcirg1	5.69112	5.3098	5.46495	10.9961	7.0337	8.67076	7.34215	7.68746	6.83135
ENSMUSG00000001751	Naglu	11.5094	10.5021	10.942	5.45211	7.203	7.91884	9.65228	11.0711	10.7453
ENSMUSG00000001755	Coasy	62.3544	52.8059	53.7376	35.513	44.3448	46.1896	32.4784	35.7302	35.2163
ENSMUSG00000001761	Smo	10.0584	10.4188	10.6206	5.71778	8.24254	7.05418	10.1668	10.1271	9.67837
ENSMUSG00000001763	Tspan33	8.36919	7.01909	7.29974	6.1899	6.74426	7.32205	12.0236	11.1393	10.8335
ENSMUSG00000001767	Crnkl1	4.25214	4.08098	3.87636	6.06712	5.21972	5.6915	6.0808	5.64516	5.22853
ENSMUSG00000001768	Rin2	4.21787	4.9044	4.48463	13.6892	9.52269	9.82668	5.85773	5.81745	5.86435
ENSMUSG00000001773	Folh1	25.2276	31.7205	33.6521	23.4051	24.4218	21.5142	51.6768	39.9611	41.317
ENSMUSG00000001774	Chordc1	6.89885	4.34548	4.32881	1.84575	1.98725	1.93678	4.04819	3.76337	4.29141
ENSMUSG00000001783	Rtcb	34.9442	31.7479	31.8917	43.5579	43.2625	50.0882	43.1236	41.5532	37.538
ENSMUSG00000001785	Pwp1	4.88455	4.37496	4.29641	7.5961	7.82053	6.88437	6.26995	5.67923	5.91251
ENSMUSG00000001786	Fbxo7	12.0455	11.2511	11.5605	5.76841	6.86596	7.1901	5.94165	5.66326	4.9526
ENSMUSG00000001794	Capns1	57.5022	49.1438	51.2336	61.4849	60.1396	69.0729	77.8722	75.1348	67.6998
ENSMUSG00000001802	Lrp3	3.20729	2.99478	2.69354	2.7237	2.91893	2.76837	3.55159	5.05191	4.65961
ENSMUSG00000001815	Evx2	0	0	0	0.030051	0	0	0	0	0
ENSMUSG00000001823	Hoxd12	0	0	0.019313	0	0	0	0	0	0
ENSMUSG00000001827	Folr1	110.103	107.553	109.274	37.779	43.967	45.6463	50.5307	50.2684	46.8239
ENSMUSG00000001829	Clpb	5.50807	5.51302	5.2475	3.58721	3.4755	3.84795	4.72669	4.63728	4.61334
ENSMUSG00000001833	Septin7	3.99223	3.16819	3.07693	5.06479	4.78591	5.28646	5.96459	4.39065	5.08362
ENSMUSG00000001844	Zdhhc4	6.82715	7.39118	7.53877	10.5373	9.57384	11.0418	9.62503	9.05833	7.99521
ENSMUSG00000001847	Rac1	30.4184	28.8985	29.1672	65.4124	55.598	56.2475	38.686	39.581	39.2157
ENSMUSG00000001855	Nup214	3.07283	3.35363	3.39186	3.82257	3.55661	3.40279	4.59508	4.34826	4.39861
ENSMUSG00000001864	Aif1l	34.9242	30.8349	29.6639	14.7605	19.3545	21.2334	57.3801	54.7929	48.5486
ENSMUSG00000001870	Ltbp1	2.13902	1.41731	1.33188	0.574172	0.418992	0.603066	1.64247	0.833046	0.736337
ENSMUSG00000001891	Ugp2	35.729	32.4728	35.2326	28.4403	32.5616	35.7264	31.9382	34.3527	36.1393
ENSMUSG00000001901	Kcnh6	0	0	0	0	0	0	0	0.0681021	0
ENSMUSG00000001909	Trmt1	4.85281	4.44405	4.04748	5.17071	5.43001	6.05414	4.27572	5.05013	4.61007
ENSMUSG00000001910	Nacc1	20.2521	18.5419	17.4717	23.5524	21.2183	21.3681	21.6973	22.0136	21.9998
ENSMUSG00000001911	Nfix	4.68405	4.8051	4.56547	7.25308	6.0594	5.82111	5.46956	5.84573	5.13105
ENSMUSG00000001918	Slc1a5	6.52515	6.78839	6.68999	14.8378	12.4043	15.8042	16.7872	21.0642	19.2995
ENSMUSG00000001924	Uba1	43.4211	38.6805	40.5171	50.4939	49.2123	48.5762	53.5471	55.7789	50.0038
ENSMUSG00000001930	Vwf	0.405733	0.306875	0.281592	0.104013	0.0672636	0.0429361	0.446491	0.238873	0.147204
ENSMUSG00000001942	Siae	2.87242	2.51588	2.7713	0.438172	0.887321	0.843019	2.54371	2.29279	2.15957
ENSMUSG00000001943	Vsig2	0.838368	1.13159	0.90299	1.73814	0.930699	0.795637	1.21094	1.0047	0.823038
ENSMUSG00000001946	Esam	8.32437	7.63113	6.94894	11.2407	9.19357	9.64929	8.58333	10.7654	9.05463
ENSMUSG00000001948	Spa17	3.80791	2.67637	3.81381	1.07223	1.2666	0.93084	1.33229	1.22719	1.07368
ENSMUSG00000001962	Fam50a	11.7396	9.0202	9.43958	7.92179	10.0155	11.0714	10.32	13.7559	12.5198
ENSMUSG00000001964	Emd	6.17523	5.77907	5.30269	13.4208	15.6808	15.6259	8.77769	10.689	10.3101
ENSMUSG00000001983	Taco1	15.7924	14.869	15.0021	5.48703	7.77073	7.62376	13.9315	13.1338	11.0771
ENSMUSG00000001985	Grik3	0.008049	0.01479	0.00727	0	0	0	0	0	0
ENSMUSG00000001986	Gria3	1.49923	2.19132	2.00195	0.361521	0.47221	0.443288	1.68678	0.930145	1.06101
ENSMUSG00000001988	Npas1	0.0805025	0.101309	0.0460208	0.0101131	0.0522271	0.0164948	0.125087	0.0666757	0.134114
ENSMUSG00000001995	Sipa1l2	1.38442	1.25814	1.33217	3.18039	2.64151	2.8213	3.33904	3.45213	3.10734
ENSMUSG00000001998	Ap4e1	1.15911	1.10022	1.19906	1.66936	1.4242	1.44529	1.6469	1.34603	1.40311
ENSMUSG00000001999	Blvra	12.9088	12.5183	13.2983	7.54574	9.91006	10.2719	17.669	15.927	16.3426
ENSMUSG00000002006	Pdzd4	0.272221	0.33457	0.28015	0.170169	0.266337	0.141672	0.646017	0.689601	0.667994
ENSMUSG00000002007	Srpk3	0.339246	0.18908	0.32863	0.0861502	0.114574	0.0739249	0.081013	0.229251	0.158956
ENSMUSG00000002010	Idh3g	74.0811	65.8974	68.57	41.5415	37.6981	41.7635	46.5772	48.5583	46.1378
ENSMUSG00000002012	Pnck	0.0294622	0.104162	0.130381	0	0.0304917	0	0.166193	0.0608002	0.112372
ENSMUSG00000002014	Ssr4	10.1562	9.904	10.0309	11.3749	11.9314	12.9011	14.7768	15.0546	13.794
ENSMUSG00000002015	Bcap31	67.5794	62.7166	65.8484	50.0085	52.6966	54.479	51.1107	53.1359	55.4452
ENSMUSG00000002017	Fam98a	11.495	8.59279	10.0422	11.175	11.5017	11.6657	12.6272	14.0207	12.7381
ENSMUSG00000002020	Ltbp2	0	0.0506342	0.0483209	0.0762478	0.0647943	0.0508957	0.279602	0.128303	0.0486443
ENSMUSG00000002028	Kmt2a	3.88184	4.68732	4.45896	6.13601	5.83028	4.74906	6.14494	6.5079	6.0969
ENSMUSG00000002031	Ift46	3.60128	3.4387	3.79016	3.25564	3.30614	3.55181	3.24256	3.10272	3.19335
ENSMUSG00000002032	Tmem25	14.5931	19.0361	20.3838	0.623613	1.31215	2.01936	6.59418	4.86446	4.23934
ENSMUSG00000002033	Cd3g	0.138684	0.148971	0.140306	0.0228186	0.120183	0.0458106	0.112649	0.0716009	0
ENSMUSG00000002043	Trappc6a	5.68418	3.688	4.35138	3.19445	3.26789	4.13391	4.40252	4.82511	5.07535
ENSMUSG00000002052	Supt6	13.4316	14.6017	13.6769	16.1605	16.3479	15.3895	15.6163	15.9176	16.3151
ENSMUSG00000002055	Spag5	1.70076	0.810157	0.699023	0.265382	0.0765029	0.328017	0.395912	0.418502	0.445207
ENSMUSG00000002057	Foxn1	0.026585	0	0	0	0	0.019303	0.046675	0	0
ENSMUSG00000002058	Unc119	1.34216	1.12173	0.739045	0.687936	0.918953	1.2567	1.46517	1.13555	1.36968
ENSMUSG00000002059	Rab34	12.616	12.9567	13.0175	10.2816	14.0535	14.7269	18.7432	18.9498	16.0029
ENSMUSG00000002064	Sdf2	29.0663	24.1281	25.754	22.765	22.7867	23.997	30.9579	31.4138	28.466
ENSMUSG00000002068	Ccne1	0.155816	0.128902	0.0162404	0.84748	0.308817	0.289159	0.201665	0.108161	0.144479
ENSMUSG00000002076	Hsf2bp	1.88004	1.95531	1.91203	1.83854	1.01981	1.37599	0.678706	0.716232	0.685082
ENSMUSG00000002083	Bbc3	1.18088	0.827892	0.629846	2.22616	1.58635	1.37698	0.787313	0.974996	0.492163
ENSMUSG00000002100	Mybpc3	0.78742	0.784408	0.707863	0.02071	0.030863	0.052829	0.178319	0.29487	0.275955
ENSMUSG00000002102	Psmc3	44.6477	37.6489	36.8112	44.7239	48.8328	55.7189	57.5453	58.1063	53.6345
ENSMUSG00000002103	Acp2	7.68386	7.8815	8.37765	5.63885	7.43988	7.19646	10.0603	9.55642	10.1126
ENSMUSG00000002104	Rapsn	1.08305	0.926277	1.42954	0.0729447	0.189032	0.12905	0.851928	0.574183	0.688461
ENSMUSG00000002105	Slc39a13	7.40607	6.61639	6.55695	3.58401	4.08042	4.78735	7.92338	8.78581	8.56519
ENSMUSG00000002107	Celf2	0.142668	0.192193	0.161725	0.176552	0.177669	0.225846	0.352957	0.253372	0.277124
ENSMUSG00000002108	Nr1h3	12.2693	11.1579	11.1962	3.9346	6.84252	6.47634	11.7588	12.8046	11.9755
ENSMUSG00000002109	Ddb2	2.3067	2.57514	2.16557	3.45951	4.20229	4.54714	4.65359	4.98732	4.27457
ENSMUSG00000002111	Spi1	0.853113	0.59729	1.12561	1.29509	1.2125	1.70188	1.4858	1.50811	1.38282
ENSMUSG00000002129	Sf3a1	6.37279	5.77711	6.24522	6.67637	7.03514	7.01175	8.88067	9.57332	8.81067
ENSMUSG00000002147	Stat6	15.9602	15.6494	14.9708	19.2999	19.9081	20.0757	18.8356	20.9611	19.0952
ENSMUSG00000002190	Clgn	0	0.0123924	0.0285151	0	0	0.0125969	0	0	0
ENSMUSG00000002204	Napsa	476.25	464.327	463.925	378.055	364.001	414.922	674.591	815.877	922.927
ENSMUSG00000002205	Vrk3	5.91495	5.54279	5.89714	7.51599	7.94512	8.44468	7.80227	8.11286	6.8489
ENSMUSG00000002210	Smg9	3.34993	3.61746	3.82815	4.85361	4.71309	5.29703	5.7144	6.36551	4.8393
ENSMUSG00000002221	Paxip1	2.56142	2.52265	2.46126	3.23123	2.67637	2.92336	2.95426	2.84009	2.63314
ENSMUSG00000002222	Rmnd5a	17.6718	17.3156	17.1512	16.096	15.9787	15.8946	14.2198	14.7642	15.1993
ENSMUSG00000002227	Mov10	4.13335	4.26864	3.88274	3.55567	3.14175	3.19927	3.67759	3.92621	3.33719
ENSMUSG00000002228	Ppm1j	0.889016	0.693304	0.336803	11.4503	9.5058	10.7634	4.38113	5.20526	3.76695
ENSMUSG00000002233	Rhoc	32.8467	28.565	28.0276	124.481	109.598	115.285	46.7423	66.7541	59.0929
ENSMUSG00000002249	Tead3	2.22876	2.58043	2.40096	4.29162	3.81887	4.58948	4.30534	4.46542	4.05443
ENSMUSG00000002250	Ppard	5.67016	5.40911	5.59668	2.4208	2.33243	2.34053	2.90864	2.55926	2.79633
ENSMUSG00000002257	Def6	0.925888	0.759302	0.844463	0.87624	1.14099	1.29219	1.67112	1.90564	1.51967
ENSMUSG00000002265	Peg3	1.76069	1.35061	1.31752	1.51616	2.58858	2.86122	3.95322	3.41287	3.27719
ENSMUSG00000002266	Zim1	0.12088	0.160684	0.21769	0.173995	0.293153	0.408108	0.659077	0.445192	0.493929
ENSMUSG00000002274	Metrn	1.61368	1.44303	1.35223	0.671207	0.554666	0.593245	1.43358	1.27333	1.18287
ENSMUSG00000002279	Lmf1	1.33231	1.22308	1.25875	0.741248	0.920814	1.00127	1.64447	1.50224	1.42486
ENSMUSG00000002280	Ciao3	6.37606	5.9148	5.93877	4.42048	3.82768	4.09436	6.27716	5.44531	4.67932
ENSMUSG00000002289	Angptl4	5.45452	7.06839	6.37118	71.3189	62.1487	63.7745	71.8829	90.2805	86.8539
ENSMUSG00000002297	Dbf4	0.219748	0.260533	0.182845	0.840681	0.64143	0.53593	0.340881	0.29759	0.350203
ENSMUSG00000002307	Daxx	5.40567	5.6603	5.55182	18.9517	10.3473	11.7535	6.9475	7.43793	7.71451
ENSMUSG00000002308	Cd320	3.59087	3.46366	3.59315	3.40452	3.45329	3.59936	5.16032	5.29646	4.42775
ENSMUSG00000002319	Ipo4	7.99908	9.18255	7.04999	7.05781	11.8056	10.6815	11.1671	13.1922	11.6897
ENSMUSG00000002320	Tm9sf1	19.1994	18.1709	17.4408	17.3918	17.829	19.2147	21.5235	21.8838	20.3111
ENSMUSG00000002324	Rec8	3.10296	3.47028	3.40064	0.508882	0.906012	0.912452	2.91865	2.62457	2.45704
ENSMUSG00000002325	Irf9	2.18675	2.6141	3.0306	10.372	10.168	10.5994	8.141	10.2163	10.1545
ENSMUSG00000002326	Gmpr2	3.82295	2.76872	3.40588	1.49326	2.23263	2.78824	3.62519	4.07868	3.85949
ENSMUSG00000002329	Mdp1	13.4295	11.59	11.0622	12.0363	13.9703	13.2948	16.3471	14.8964	15.1122
ENSMUSG00000002332	Dhrs1	34.5014	27.519	31.0266	10.9162	15.4364	15.8086	21.149	20.4759	16.1595
ENSMUSG00000002341	Ncan	0	0	0	0	0	0	0.008641	0	0
ENSMUSG00000002342	Tmem161a	6.38479	6.2516	7.11176	5.14984	5.12917	6.3155	9.28097	8.72917	7.98729
ENSMUSG00000002343	Armc6	1.37282	1.57425	1.21002	0.893112	0.997953	1.09872	1.61491	2.09265	1.74092
ENSMUSG00000002345	Borcs8	10.2514	8.88088	9.45046	4.25001	5.07726	6.97894	9.12269	9.48053	8.86735
ENSMUSG00000002346	Slc25a42	17.138	15.0173	14.9129	20.6245	25.7245	22.8387	18.6015	27.4538	26.2704
ENSMUSG00000002365	Snx9	27.4506	23.8785	24.1145	24.3297	24.6996	26.0723	28.3236	25.5249	25.4781
ENSMUSG00000002372	Ranbp3	4.98879	4.40441	4.28425	6.1606	5.70351	6.64291	6.6534	6.97024	6.41303
ENSMUSG00000002379	Ndufa11	46.5395	42.8922	42.6942	23.2883	21.2788	24.854	31.9018	35.7266	29.0865
ENSMUSG00000002384	Bmp8b	0.0633763	0	0.0268086	0.029544	0.0719351	0.0177514	0.0119292	0.0654873	0.0216658
ENSMUSG00000002393	Nr2f6	16.0924	14.5633	15.4862	6.05714	6.34202	7.2579	11.9756	9.52931	9.6078
ENSMUSG00000002395	Use1	12.4451	10.9345	13.3639	14.4673	16.6376	17.691	18.0613	18.6276	17.4079
ENSMUSG00000002396	Ocel1	3.94835	5.06215	5.11466	1.87946	2.9463	3.06124	5.27708	6.46992	5.98818
ENSMUSG00000002409	Dyrk1b	6.92533	7.33224	7.7184	6.85658	6.00835	5.96543	4.8643	5.52662	4.14966
ENSMUSG00000002413	Braf	3.06814	3.59879	3.64862	4.49157	4.39613	3.9819	3.11036	2.90625	3.38505
ENSMUSG00000002416	Ndufb2	3.39312	3.47316	3.61143	1.58954	1.65789	1.56751	2.08859	2.44741	2.19173
ENSMUSG00000002428	Hltf	5.19517	4.39447	4.37175	3.98386	4.28466	4.09431	5.06392	4.80678	5.02763
ENSMUSG00000002455	Prpf6	12.138	11.9296	11.5059	13.7321	16.4654	16.2209	15.6937	15.8337	15.6389
ENSMUSG00000002458	Rgs19	1.09611	0.539656	0.645964	1.0814	1.2403	1.2274	2.62849	1.88475	2.17968
ENSMUSG00000002459	Rgs20	0.0218691	0	0	0.0149548	0.0944852	0.0640443	0.0131906	0	0.0229649
ENSMUSG00000002475	Abhd3	30.4154	24.46	24.6915	10.9561	11.1588	11.5389	12.0148	11.1273	10.823
ENSMUSG00000002477	Snrpd1	6.3501	4.96537	4.48571	9.55151	7.9745	8.79341	8.57581	8.08891	8.52917
ENSMUSG00000002486	Tchp	1.27273	1.16023	1.32156	1.15687	1.18903	1.47941	2.13578	2.01127	2.13992
ENSMUSG00000002489	Tiam1	1.34871	0.939909	0.830227	0.956655	0.843009	0.866909	1.71854	1.22684	1.05554
ENSMUSG00000002496	Tsc2	9.1974	8.9454	8.89004	5.64671	5.97121	5.99524	8.90327	9.44525	8.28097
ENSMUSG00000002500	Rpl3l	0.648051	0.516768	0.843829	1.13265	1.39053	0.947866	1.26803	1.50056	1.00792
ENSMUSG00000002504	Slc9a3r2	14.805	12.4629	11.591	5.85778	9.9801	11.4599	22.3297	23.8224	22.8526
ENSMUSG00000002524	Puf60	14.979	13.1904	12.4546	16.0931	16.6278	18.0544	17.5796	18.047	17.0689
ENSMUSG00000002546	Golga2	10.5209	10.5882	10.0329	13.968	14.8292	14.5919	13.571	13.9872	13.1068
ENSMUSG00000002550	Uck1	19.4102	20.1254	19.0042	26.4443	32.3319	30.2631	39.7019	41.7314	39.0895
ENSMUSG00000002565	Scin	17.0842	15.6091	15.6219	6.21213	5.44275	6.96027	23.1258	19.5498	17.3274
ENSMUSG00000002578	Ikzf4	0.253935	0.413121	0.440917	1.06209	0.98715	0.908732	1.06329	0.91346	1.02425
ENSMUSG00000002580	Mien1	59.1305	52.7931	52.0445	16.0848	19.5474	21.0152	30.2024	25.1791	27.322
ENSMUSG00000002602	Axl	4.49833	4.4548	4.25488	10.5432	6.99142	8.46226	13.3247	11.1215	10.4996
ENSMUSG00000002603	Tgfb1	2.35814	1.88053	2.05115	3.34243	3.42973	4.43484	5.29585	4.86309	4.99253
ENSMUSG00000002608	Ccdc97	6.36529	6.59354	7.43153	8.21952	8.83189	8.94304	9.7062	10.4825	10.4474
ENSMUSG00000002617	Zfp40	1.42513	1.71158	1.75064	0.727388	1.37507	1.55927	2.12271	1.36526	1.63485
ENSMUSG00000002625	Akap8l	10.9086	9.92931	10.5099	7.33565	8.89548	8.84111	11.7187	12.7052	11.6472
ENSMUSG00000002633	Shh	0.230775	0.205467	0.187696	0.063832	0.03409	0.016832	0.195009	0.144958	0.072747
ENSMUSG00000002635	Pdcd2l	5.40275	7.12408	5.91761	6.05499	4.91308	5.08971	5.97662	6.36168	6.30233
ENSMUSG00000002658	Gtf2f1	16.8541	14.7266	14.2239	31.5327	32.6465	35.3556	27.7341	30.1867	29.2341
ENSMUSG00000002660	Clpp	26.6682	27.5637	27.631	20.2079	20.4851	23.1795	29.1676	32.9168	29.5864
ENSMUSG00000002661	Alkbh7	4.379	5.65456	5.32939	2.05235	2.5678	2.45537	5.93712	5.78242	4.19342
ENSMUSG00000002664	Pspn	0.05863	0.261194	0.278716	0	0	0	0	0.220153	0.176891
ENSMUSG00000002668	Dennd1c	1.15077	1.42167	1.30263	1.78201	1.54932	1.69388	1.71259	1.47845	1.53207
ENSMUSG00000002679	Med6	4.74406	4.19277	4.0599	7.06449	6.14366	6.88889	7.10221	6.32826	5.7169
ENSMUSG00000002688	Prkd1	2.35355	1.68092	1.92291	1.0404	0.900237	0.797061	1.45086	1.11052	1.25587
ENSMUSG00000002699	Lcp2	0.311549	0.317512	0.338802	0.479753	0.809888	0.887648	0.770763	0.503718	0.739215
ENSMUSG00000002718	Cse1l	7.88431	7.49502	6.75645	7.20359	6.64896	7.08487	8.30019	8.37346	8.55308
ENSMUSG00000002728	Naa20	7.32399	6.10423	6.37685	13.5138	8.28475	9.77527	8.53536	8.543	8.10544
ENSMUSG00000002731	Prkra	4.795	4.94908	4.24419	3.21368	3.16644	3.64155	5.83416	5.79299	5.3667
ENSMUSG00000002732	Fkbp7	1.67296	0.871046	0.700037	0.986417	0.890795	1.02243	2.24053	1.81896	1.38222
ENSMUSG00000002733	Plekha3	11.2235	9.7021	10.395	16.1876	12.7464	14.2164	15.685	14.9983	16.2362
ENSMUSG00000002741	Ykt6	22.0698	19.1913	19.6509	28.1756	27.7383	26.8931	31.9948	31.5727	28.8509
ENSMUSG00000002748	Baz1b	5.7698	5.14762	5.38268	3.54221	4.74672	5.03505	7.45875	8.13468	8.51193
ENSMUSG00000002763	Pex6	12.3969	11.5902	12.1451	4.63199	6.91285	7.59032	11.7502	13.9812	14.4142
ENSMUSG00000002767	Mrpl2	27.0906	24.8576	26.8319	24.3596	25.0684	27.6211	31.9569	32.7842	26.7995
ENSMUSG00000002768	Mea1	15.1138	12.4989	13.0264	11.0224	11.0349	12.2144	14.1661	14.4764	14.184
ENSMUSG00000002769	Gnmt	14.7177	12.3868	15.1378	4.64111	5.61582	5.90789	5.2859	8.26648	7.33182
ENSMUSG00000002771	Grin2d	0.129568	0.121668	0.062381	0.0959366	0.177353	0.156848	0.251776	0.27519	0.174718
ENSMUSG00000002778	Kdelr1	44.1843	41.3788	40.8811	42.9191	47.4094	48.8902	48.926	52.5089	46.9827
ENSMUSG00000002781	Tmem143	3.97773	4.23628	4.377	0.817486	1.21944	1.17988	3.00057	3.1263	2.89813
ENSMUSG00000002791	Pdxk-ps	0.108649	0.100877	0.08197	0	0	0.0146782	0.0607393	0.0764838	0.0546724
ENSMUSG00000002797	Ggct	3.68328	3.44671	3.3102	0.705385	1.04635	0.930378	1.08524	0.982438	0.932906
ENSMUSG00000002799	Jag2	1.14088	0.957283	0.884339	0.590375	0.983868	0.846834	1.38676	1.43058	1.39024
ENSMUSG00000002803	Btbd6	7.68624	6.73191	7.04289	8.74749	8.70602	10.2742	7.8601	8.12835	6.5091
ENSMUSG00000002804	Nudt14	5.06985	5.14097	4.81555	3.66105	4.14951	4.56767	8.30939	7.58341	7.57483
ENSMUSG00000002808	Epdr1	3.63316	3.29012	2.71036	1.16442	1.97559	2.24036	1.59053	1.81665	1.12295
ENSMUSG00000002812	Flii	16.4859	15.0922	14.7057	31.4509	28.6731	29.5655	22.1681	24.9317	22.0057
ENSMUSG00000002814	Top3a	1.6939	1.87202	1.68201	3.63657	2.59002	2.84419	2.40535	2.38336	2.18388
ENSMUSG00000002820	Atg4d	4.93918	4.80532	5.42013	4.63497	4.1444	4.38888	6.04824	6.39211	5.28585
ENSMUSG00000002825	Qtrt1	1.93611	2.15348	1.63766	3.20286	2.45615	3.30657	2.64301	2.2703	2.67476
ENSMUSG00000002831	Plin4	0.556975	0.522185	0.236753	5.1615	13.3496	12.7553	24.2254	25.5633	28.1309
ENSMUSG00000002833	Hdgfl2	5.88892	4.82659	5.3462	8.89433	8.05954	8.16434	6.65996	7.40821	6.6224
ENSMUSG00000002835	Chaf1a	0.737955	0.648642	0.386159	1.15547	0.879289	0.996916	0.937097	0.954598	0.796966
ENSMUSG00000002844	Adprh	4.2667	4.15795	3.60842	4.98298	4.89209	5.72995	5.12315	5.55323	5.42069
ENSMUSG00000002845	Tmem39a	2.76369	2.64944	2.70642	4.47381	4.6655	5.03948	4.66719	5.33249	5.03455
ENSMUSG00000002846	Timmdc1	8.2806	7.65358	6.65706	4.01728	5.11019	5.30714	7.22107	7.8999	8.21346
ENSMUSG00000002847	Pla1a	8.65144	9.50509	11.0845	10.4467	9.19137	11.6534	14.5406	14.8465	13.658
ENSMUSG00000002870	Mcm2	1.38686	1.51716	1.72331	2.09197	2.23804	2.32633	2.40758	2.41894	2.32547
ENSMUSG00000002871	Tpra1	7.25632	6.87922	6.62743	4.1301	6.50691	7.15451	9.78356	10.1356	10.104
ENSMUSG00000002881	Nab1	10.7302	9.07414	9.30344	14.6405	13.1391	13.5462	9.57672	8.94769	8.84929
ENSMUSG00000002885	Adgre5	9.73521	7.50566	8.14661	4.57413	6.86728	7.37566	9.82996	8.98621	8.33194
ENSMUSG00000002897	Il17ra	3.24079	3.10426	3.29891	5.66252	3.47174	3.58605	2.51501	2.83146	2.75658
ENSMUSG00000002900	Lamb1	12.2542	14.1485	14.3193	8.31174	12.3522	13.146	24.2811	21.6518	20.3024
ENSMUSG00000002908	Kcnn1	0.710852	0.700056	0.928459	0.0897866	0.0601871	0.139172	0.465722	0.487625	0.434853
ENSMUSG00000002910	Arrdc2	2.66619	2.5938	2.69972	4.21236	5.28991	5.05522	4.91034	6.78495	5.18614
ENSMUSG00000002944	Cd36	90.186	74.0215	76.5799	69.6518	97.336	91.0304	98.3821	72.1887	81.9951
ENSMUSG00000002948	Map2k7	11.5749	12.3127	11.5258	15.6629	15.5242	17.1365	13.5737	15.3308	14.4219
ENSMUSG00000002949	Timm44	12.4904	10.3435	10.6532	11.1987	11.5491	11.7987	13.2428	11.8758	12.6879
ENSMUSG00000002957	Ap2a2	33.7017	30.0049	31.217	16.371	18.8524	18.6744	29.2134	29.8786	27.8489
ENSMUSG00000002963	Pnkp	5.12876	4.92205	5.1194	5.62047	7.22408	7.22363	7.35457	7.59254	7.04319
ENSMUSG00000002968	Med25	7.01969	7.78415	7.13572	7.53567	8.03568	8.66735	8.93199	9.8905	9.50346
ENSMUSG00000002980	Bcam	44.4026	32.7629	33.2124	31.2894	33.3074	37.421	79.3915	69.6236	54.0106
ENSMUSG00000002981	Clptm1	31.3517	28.0884	29.3285	22.2742	20.4703	22.0963	22.8289	23.4435	22.3834
ENSMUSG00000002983	Relb	0.658101	0.924277	0.737389	8.12091	4.69179	5.78844	3.69439	4.13193	3.64756
ENSMUSG00000002984	Tomm40	7.54785	7.20373	6.79939	7.21504	6.97048	8.16769	10.1755	9.58897	8.79787
ENSMUSG00000002985	Apoe	47.7832	61.2363	62.8955	40.053	35.6715	38.7291	102.226	152.463	130.072
ENSMUSG00000002992	Apoc2	0	0	0	0.227169	0.713112	0.980716	0.574503	0	0.504408
ENSMUSG00000002996	Hbp1	11.6561	10.7538	12.2589	28.2599	21.4951	20.4501	10.8828	11.2932	11.4619
ENSMUSG00000002997	Prkar2b	1.6041	0.669908	0.323233	0.256157	0.203179	0.192671	0.615637	0.204504	0.152423
ENSMUSG00000003031	Cdkn1b	7.45019	8.78578	8.59994	8.12385	7.83283	8.33956	8.95309	7.82097	8.31787
ENSMUSG00000003032	Klf4	2.93143	2.28296	2.02972	6.21225	4.62477	4.98269	3.45108	2.7234	3.02259
ENSMUSG00000003033	Ap1m1	12.3344	11.5348	12.556	11.3038	13.3426	13.6524	12.7899	13.764	13.5369
ENSMUSG00000003037	Rab8a	15.0104	14.5547	14.2279	11.8355	12.855	13.2907	15.9542	17.9328	15.8115
ENSMUSG00000003038	Hmgn2	5.62874	5.03116	5.49499	15.4545	14.5528	16.1628	13.781	11.815	11.7864
ENSMUSG00000003039	Fam32a	16.7955	14.742	14.9054	15.564	15.0988	16.1841	18.2806	17.5993	17.5565
ENSMUSG00000003051	Elf3	8.48414	5.92737	6.65875	27.4913	17.6069	20.6067	20.749	19.8452	18.1779
ENSMUSG00000003053	Cyp2c29	0.0167347	0.0317165	0.0427297	0	0	0	0	0	0
ENSMUSG00000003062	Stard3nl	2.37689	2.3825	2.32226	3.38727	3.10844	3.07448	2.67069	2.33525	2.47204
ENSMUSG00000003068	Stk11	15.0176	14.2605	14.4089	18.4309	15.7941	17.7101	15.9823	17.1933	15.2848
ENSMUSG00000003070	Efna2	0.110168	0.094461	0.194945	0.02955	0.064378	0.113544	0	0.197139	0.104343
ENSMUSG00000003072	Atp5d	118.974	107.748	109.757	54.7668	52.6816	61.827	79.7514	79.9985	73.7617
ENSMUSG00000003099	Ppp5c	22.1517	19.5341	20.1925	15.8903	16.1351	16.9158	21.9774	23.93	23.1774
ENSMUSG00000003119	Cdk12	2.539	2.83417	2.72434	4.05981	3.81832	3.51843	3.83783	3.84345	4.23711
ENSMUSG00000003123	Lipe	3.91937	3.06746	2.83596	3.97116	5.22956	4.90839	8.06348	9.31953	8.97022
ENSMUSG00000003131	Pafah1b2	6.38585	5.6454	6.36268	8.23703	7.8899	7.78055	8.78124	8.26966	8.55961
ENSMUSG00000003134	Tbc1d8	1.26759	1.30431	1.21684	2.77939	2.96643	3.03366	2.51339	2.47089	2.24857
ENSMUSG00000003135	Cnot11	8.07496	6.50168	6.86989	7.62737	6.74324	6.35425	6.84005	6.11586	6.29662
ENSMUSG00000003153	Slc2a3	0.169921	0.212899	0.130219	0.213501	0.195365	0.139287	0.273839	0.209608	0.235067
ENSMUSG00000003154	Foxj2	4.74648	5.18082	4.76963	7.45262	6.32709	6.07589	6.79288	6.84211	6.61476
ENSMUSG00000003161	Sri	12.4808	11.1903	11.7788	14.72	13.636	15.4683	15.9238	14.2218	15.6167
ENSMUSG00000003166	Dgcr2	9.66409	9.13289	9.01848	10.2054	10.188	9.99018	11.0517	11.1877	9.7739
ENSMUSG00000003184	Irf3	10.1067	10.0938	10.4268	9.46405	10.2724	10.7186	12.7906	14.1358	14.4281
ENSMUSG00000003190	Bcl2l12	2.75238	3.02404	2.69747	2.0828	2.92446	2.82252	4.72903	4.51625	3.67113
ENSMUSG00000003198	Zfp959	2.0931	2.0005	2.36801	1.95621	2.38825	2.3834	2.37853	2.97871	2.86987
ENSMUSG00000003199	Mpnd	11.668	9.86948	9.81822	7.8346	8.27847	10.8102	14.0172	14.3159	13.7651
ENSMUSG00000003200	Sh3gl1	3.28509	3.03879	2.93023	4.69141	4.22793	4.74174	5.85934	6.1225	5.57986
ENSMUSG00000003206	Ebi3	0.312929	0.332009	0.208417	1.23184	1.1659	0.990472	0.698455	1.08046	1.49296
ENSMUSG00000003208	Yju2	1.19552	1.06491	1.04621	2.28942	1.98956	1.96606	1.76762	1.69248	1.46776
ENSMUSG00000003226	Ranbp2	11.1169	10.2872	10.4072	15.7096	15.4523	14.4908	12.5834	13.4173	13.1691
ENSMUSG00000003227	Edar	0.264927	0.46959	0.512462	0.17198	0.234088	0.168525	0.454339	0.454135	0.399697
ENSMUSG00000003228	Grk5	1.72886	1.33155	1.29965	3.32792	3.01035	3.18045	3.86449	4.03425	3.82513
ENSMUSG00000003233	Dvl3	5.86662	5.70092	6.27739	6.22433	6.5845	5.70404	7.97943	8.36135	8.23932
ENSMUSG00000003234	Abcf3	10.7709	9.34736	9.1055	9.11448	11.7749	12.1174	13.2604	14.7938	13.9697
ENSMUSG00000003235	Eif2b5	16.9292	12.9257	13.9035	13.8717	16.925	17.5927	18.9963	21.5921	19.5345
ENSMUSG00000003269	Cyth2	7.12307	7.47692	7.20318	17.2079	16.0428	17.4015	9.87089	11.3921	10.6657
ENSMUSG00000003271	Sult2b1	0.286087	0.153632	0.164142	0.207572	0.36755	0.373918	0.721824	0.549236	0.487247
ENSMUSG00000003273	Car11	0.667938	0.568705	0.973188	0.275059	0.506327	0.376554	0.92794	1.33763	1.09943
ENSMUSG00000003279	Dlgap1	0.0790613	0.0328306	0.0633708	0.006969	0.00782295	0.0067087	0.0150445	0.00718757	0.0151559
ENSMUSG00000003282	Plag1	0.201966	0.359314	0.294286	0.249085	0.2225	0.228859	0.307687	0.266668	0.264639
ENSMUSG00000003283	Hck	0.472579	0.719534	0.646614	1.52768	2.05951	2.51763	2.29993	2.2192	1.97446
ENSMUSG00000003299	Mrpl4	18.134	16.9296	18.4638	10.8564	11.1022	12.9636	16.4483	16.222	14.2251
ENSMUSG00000003308	Keap1	8.02131	6.79726	7.09639	7.71083	7.88925	8.60251	10.1025	10.2887	9.2316
ENSMUSG00000003309	Ap1m2	4.73737	4.16114	4.39849	3.71674	3.2349	4.48335	7.57916	7.67078	7.33614
ENSMUSG00000003316	Glg1	23.998	24.0437	24.775	19.5652	21.873	20.2159	27.1477	24.9431	24.0149
ENSMUSG00000003341	Atp8b3	0	0	0	0.0118365	0	0	0	0	0
ENSMUSG00000003344	Btbd2	11.7528	11.8361	11.2225	4.61705	6.20585	7.12351	10.7102	11.1188	10.4403
ENSMUSG00000003345	Csnk1g2	14.4961	13.7817	13.8464	15.5676	14.9878	17.5287	14.8614	17.3326	15.2513
ENSMUSG00000003346	Abhd17a	19.8403	16.9802	18.7384	11.7807	12.5958	14.96	20.7445	19.3482	17.0278
ENSMUSG00000003348	Mob3a	2.17206	2.06461	1.66263	3.59306	3.47328	4.41983	3.66461	3.92773	3.38586
ENSMUSG00000003352	Cacnb3	3.40756	2.15115	1.94871	2.60936	2.79556	3.04291	4.40525	4.34999	3.75623
ENSMUSG00000003354	Ccdc65	0.195834	0.134587	0.21681	0.1692	0.0772924	0.144664	0.278502	0.330312	0.240631
ENSMUSG00000003355	Fkbp11	0.391254	0.791532	0.453993	0.423878	0.304581	0.275127	0.504214	0.503646	0.383976
ENSMUSG00000003360	Ddx23	10.0211	8.64351	8.38892	11.4417	11.0794	12.1848	12.6047	12.2131	11.6274
ENSMUSG00000003363	Pld3	16.0179	16.6504	16.847	12.4323	16.7572	16.7188	18.459	22.2402	19.4016
ENSMUSG00000003378	Grik5	2.06189	2.02017	2.37302	2.15657	2.23944	2.96811	3.35835	3.64356	3.84075
ENSMUSG00000003379	Cd79a	0.453642	0.378558	0.214032	0.213925	0.143861	0.220249	0.052554	0.032114	0.026158
ENSMUSG00000003380	Rabac1	37.8856	33.3425	35.2137	59.2568	59.6582	65.7336	71.2405	73.1249	63.3519
ENSMUSG00000003382	Etv3	1.67488	1.78849	1.80038	3.4542	2.91791	2.97786	2.89248	3.0218	2.79972
ENSMUSG00000003402	Prkcsh	25.5979	23.0877	22.9392	22.1261	24.0555	26.0573	26.0918	26.9523	25.1156
ENSMUSG00000003410	Elavl3	0.0720898	0.126623	0.23143	0.0330618	0.0335967	0.0151832	0.103139	0.0744577	0.0680216
ENSMUSG00000003411	Rab3b	0.88259	1.54215	1.51071	0.254848	0.303664	0.195724	0.703599	0.41998	0.451138
ENSMUSG00000003418	St8sia6	4.51344	4.27687	4.17699	1.27552	1.63492	1.48926	4.09246	2.58341	2.73364
ENSMUSG00000003420	Fcgrt	70.8553	58.4387	62.4471	45.7487	57.0603	61.8009	94.6613	93.8618	85.9832
ENSMUSG00000003421	Nosip	7.09805	6.73488	7.72111	9.71619	11.524	12.5025	13.2618	14.0909	13.2915
ENSMUSG00000003423	Pih1d1	9.62678	8.50682	10.1193	6.98132	7.59156	8.94047	10.3886	9.72737	9.54105
ENSMUSG00000003429	Rps11	125.647	117.778	122.421	124.751	115.206	129.348	150.621	150.337	144.172
ENSMUSG00000003435	Supt5	15.8357	13.8066	14.3045	16.0643	19.9578	19.7603	20.0993	21.1307	18.8822
ENSMUSG00000003436	Dll3	0.0213215	0	0	0	0	0	0	0	0
ENSMUSG00000003437	Paf1	10.7106	10.1219	10.2456	14.3289	15.761	16.4176	13.453	13.9043	13.7886
ENSMUSG00000003438	Timm50	12.6399	10.6424	10.5053	6.98679	8.52476	9.5888	9.81196	9.70098	8.99086
ENSMUSG00000003444	Med29	8.15132	7.93902	8.57399	7.98342	7.65653	8.4139	6.88225	8.78073	8.77131
ENSMUSG00000003452	Bicd1	0.345329	0.343075	0.314434	0.197125	0.222576	0.315647	0.433485	0.403909	0.40639
ENSMUSG00000003458	Ncstn	17.4573	15.8374	17.036	27.414	26.8353	26.8157	27.32	26.4298	24.9751
ENSMUSG00000003464	Pex19	19.0977	17.641	17.6257	15.3938	16.9699	19.4433	20.1676	19.7854	18.5153
ENSMUSG00000003469	Phyhip	1.36721	1.44898	1.63316	0.390459	0.188576	0.305832	0.818788	0.900587	1.12955
ENSMUSG00000003476	Crhr2	0.0271655	0.00639935	0.0194356	0	0	0	0	0.0209277	0
ENSMUSG00000003477	Inmt	288.236	208.512	215.862	28.4332	19.4448	20.6325	4.09209	4.80807	5.77735
ENSMUSG00000003484	Cyp4f18	0.480857	0.126641	0.524146	0.247774	0.330904	0.431677	0.786422	0.549091	0.550266
ENSMUSG00000003500	Impdh1	1.59271	1.40532	1.25703	3.23916	3.16258	2.98253	4.02798	3.85261	3.35351
ENSMUSG00000003518	Dusp3	10.6537	9.05257	10.0253	6.47708	9.42862	8.78164	14.3343	17.5005	16.493
ENSMUSG00000003526	Prodh	23.6918	25.6101	26.172	7.44714	9.53902	9.43166	13.3215	14.9038	12.7823
ENSMUSG00000003527	Ess2	2.50823	1.86748	1.99957	3.42058	2.84817	3.62593	3.43685	3.83275	3.19189
ENSMUSG00000003528	Slc25a1	37.7743	36.6255	37.5747	32.9934	38.7776	40.7832	41.5868	39.4055	37.4429
ENSMUSG00000003531	Dgcr6	9.64957	7.62401	8.86996	3.94258	5.13393	5.33914	7.02395	8.00286	6.26808
ENSMUSG00000003534	Ddr1	19.6448	20.154	20.9417	55.0033	45.1792	45.5735	33.7729	37.162	33.731
ENSMUSG00000003541	Ier3	11.1232	19.7865	18.5537	64.2296	31.2945	38.237	30.0831	32.6813	30.7795
ENSMUSG00000003545	Fosb	0.00989939	0.115919	0.0671755	0.0908488	0.139877	0.123844	0.164125	0.114777	0.155375
ENSMUSG00000003546	Klc4	32.8623	30.5744	29.8959	13.065	17.0401	18.383	22.4492	24.5992	21.3652
ENSMUSG00000003549	Ercc1	2.70816	2.27953	2.53399	3.45973	4.10912	4.68602	5.55438	7.02037	5.59699
ENSMUSG00000003555	Cyp17a1	0.062839	0.00426188	0.0472354	0.0341889	0.0102004	0.0309049	0.226423	0.262911	0.151323
ENSMUSG00000003559	As3mt	14.1665	13.7338	14.0658	5.82295	7.49011	7.67736	12.7659	10.7384	10.256
ENSMUSG00000003573	Homer3	1.48308	1.9358	1.86566	2.16345	3.13755	3.26417	3.9017	4.75593	3.91998
ENSMUSG00000003575	Crtc1	1.93344	1.83168	1.76431	2.02465	2.1384	1.9183	2.63638	2.82873	2.72452
ENSMUSG00000003581	Rnf215	6.62574	6.03663	5.46267	6.71436	7.9575	8.13596	9.37878	10.0104	7.47688
ENSMUSG00000003585	Sec14l2	0.365169	0.392869	0.575214	0.578717	0.98252	1.22739	1.21642	1.13235	1.53131
ENSMUSG00000003604	Aven	2.43714	1.61248	1.49041	1.0451	0.968532	0.911611	1.55168	1.44682	1.48893
ENSMUSG00000003617	Cp	3.0245	4.38102	4.0597	80.2578	71.0772	68.66	82.5655	95.5929	99.901
ENSMUSG00000003623	Crot	60.8235	54.821	53.0168	118.952	124.596	126.284	65.0821	84.2169	89.8541
ENSMUSG00000003644	Rps6ka1	3.35976	3.18453	3.8277	3.66611	3.61019	4.13213	6.12463	5.8563	5.4743
ENSMUSG00000003660	Snrnp200	15.546	15.0777	15.1618	16.147	17.2001	15.3757	17.711	18.0133	16.9196
ENSMUSG00000003662	Ciao1	14.0678	13.6535	13.8241	8.94354	10.5521	11.0425	12.8493	14.079	12.5333
ENSMUSG00000003665	Has1	0.0132207	0	0.0208865	0.0865271	0.0596487	0.0243387	0.0756887	0.030796	0.0279095
ENSMUSG00000003680	Taf6l	1.6692	1.2865	1.47654	0.460538	0.738859	0.681933	1.15457	1.30779	1.331
ENSMUSG00000003721	Insig2	10.6677	9.73674	9.60007	9.88771	10.2335	11.2978	10.2381	10.3322	10.8227
ENSMUSG00000003731	Kpna6	14.5258	13.0474	12.9116	11.3777	12.5369	11.8285	15.9806	16.1512	15.7468
ENSMUSG00000003746	Man1a	14.7297	13.8849	13.5861	9.29329	9.14669	9.01614	10.3053	10.4062	10.1667
ENSMUSG00000003752	Itpkc	0.91573	1.20681	0.929422	4.84459	2.56234	3.00914	1.4428	1.76926	1.17426
ENSMUSG00000003762	Coq8b	2.75407	2.8086	2.79314	5.51691	5.68592	6.1727	4.26735	4.89201	4.94498
ENSMUSG00000003778	Brd8	3.69689	3.44648	3.21601	4.412	4.44714	4.03466	4.87057	4.08342	3.9983
ENSMUSG00000003779	Kif20a	0.476714	0.293697	0.418387	0.291055	0.286307	0.277472	0.357146	0.371234	0.268666
ENSMUSG00000003808	Farsa	4.59309	4.36091	4.18421	5.35221	5.15913	5.43641	5.76364	7.07817	6.16684
ENSMUSG00000003809	Gcdh	120.667	102.229	102.243	46.2281	50.2198	53.305	54.8218	58.1787	52.866
ENSMUSG00000003810	Mast2	11.817	9.97851	9.92006	19.1591	17.7857	17.974	10.6353	12.3829	12.1513
ENSMUSG00000003812	Dnase2a	1.49703	1.39497	1.64757	1.11334	1.63567	1.84814	1.98776	1.93792	2.13839
ENSMUSG00000003813	Rad23a	19.3296	17.5643	16.0924	6.09105	6.82248	8.51336	14.1498	12.9938	13.5047
ENSMUSG00000003814	Calr	180.608	154.616	155.416	115.88	145.748	152.123	215.568	238.362	228.461
ENSMUSG00000003824	Syce2	2.08519	1.54241	1.29063	1.41171	1.29632	1.80715	2.05205	2.52854	1.63082
ENSMUSG00000003847	Nfat5	7.3737	7.92336	7.56736	9.15634	8.80022	8.12583	9.99761	9.22541	9.25548
ENSMUSG00000003848	Nob1	4.4377	3.81127	4.3149	5.01698	5.62116	5.9596	5.59528	6.25604	6.58057
ENSMUSG00000003849	Nqo1	29.5292	33.1121	29.9995	24.9585	38.2352	37.6618	36.6435	43.2772	40.543
ENSMUSG00000003863	Ppfia3	0.0310602	0.11992	0.0669835	0.0481803	0.0922704	0.144574	0.136717	0.220835	0.140997
ENSMUSG00000003865	Gys1	7.61215	7.18702	7.24193	6.34927	9.71912	10.7056	13.2444	15.4318	16.0414
ENSMUSG00000003868	Ruvbl2	6.17677	5.63596	4.68959	5.77224	6.03174	6.47397	7.59379	7.58138	6.79528
ENSMUSG00000003872	Lin7b	0.190649	0.120845	0.266007	0.0428349	0.10074	0.113876	0.0770092	0.111201	0.289647
ENSMUSG00000003873	Bax	13.1284	11.3705	11.3882	13.2049	15.5181	17.9512	19.1525	20.6529	17.2617
ENSMUSG00000003882	Il7r	0.061199	0.0605983	0.119022	0.096163	0.132029	0.257291	0.157319	0.119113	0.073559
ENSMUSG00000003923	Tfam	7.26746	6.51186	7.57293	7.10159	6.72124	7.93644	7.40687	6.62206	6.80238
ENSMUSG00000003929	Zfp81	1.13158	1.32488	1.14617	1.2597	1.21792	1.07888	1.25777	1.06152	0.881873
ENSMUSG00000003934	Efnb3	0.454593	0.369862	0.243792	0.066056	0.101346	0.085695	0.190483	0.20989	0.392323
ENSMUSG00000003948	Mmd	4.07006	3.16829	3.22045	4.21874	5.19059	6.06623	15.8267	15.8994	16.6
ENSMUSG00000003949	Hlf	13.0227	12.5889	12.2417	1.53091	2.33778	1.81469	11.3024	10.2109	10.411
ENSMUSG00000003955	Fam162a	18.9127	17.641	18.412	7.52886	9.52558	10.1912	17.9427	16.5585	15.1137
ENSMUSG00000003970	Rpl8	175.436	162.233	167.419	173.256	160.463	188.964	235.467	234.956	202.966
ENSMUSG00000003992	Ssbp2	1.48579	1.28738	1.59341	3.94246	2.1928	2.37197	1.88952	1.80593	1.62594
ENSMUSG00000004018	Fancl	1.62113	1.22268	1.2247	1.08103	1.3591	1.25853	1.58899	1.55759	1.42277
ENSMUSG00000004031	Brinp2	0.0105977	0.027253	0.0149189	0.0139318	0.00721837	0	0.0269637	0.0205544	0.0110297
ENSMUSG00000004032	Gstm5	53.2871	52.2968	55.9146	56.8124	53.5042	61.2497	98.5745	68.8936	69.0735
ENSMUSG00000004035	Gstm7	3.17732	4.05205	4.21062	1.74318	1.66013	1.3062	1.91595	1.87928	2.86035
ENSMUSG00000004038	Gstm3	0.212928	0.291292	0.358224	0.225176	0.075729	0.095137	0.235854	0.4098	0.514305
ENSMUSG00000004040	Stat3	5.59467	5.33266	5.69968	60.9793	44.7965	43.1224	22.6678	27.1425	26.0452
ENSMUSG00000004043	Stat5a	2.30832	2.5875	2.50996	2.84947	2.146	2.62408	4.39661	4.49741	4.00006
ENSMUSG00000004044	Cavin1	7.43238	6.34756	6.12117	4.38246	5.47251	4.93221	11.3246	8.40836	8.96732
ENSMUSG00000004054	Map3k11	11.4498	10.896	11.286	12.4452	12.6274	11.5108	13.4286	15.0969	12.9368
ENSMUSG00000004056	Akt2	10.0881	10.1525	10.0175	11.9114	10.0651	10.8527	10.898	11.546	10.0913
ENSMUSG00000004069	Dnaja3	26.6391	21.8777	23.4332	14.9866	20.229	20.7733	25.3384	27.2057	25.8771
ENSMUSG00000004070	Hmox2	19.3797	17.8759	18.0255	15.9714	17.2409	18.543	18.7827	18.7822	17.5046
ENSMUSG00000004071	Cdip1	6.41001	6.22597	6.19608	4.99097	6.67383	6.80355	8.31919	8.13893	7.98932
ENSMUSG00000004085	Map3k20	1.09349	1.24343	1.19879	1.44196	1.48616	1.47859	1.51217	1.33296	1.38493
ENSMUSG00000004096	Cwc15	23.5185	22.2517	21.7237	25.4161	24.1123	24.5097	24.4761	26.3331	24.9855
ENSMUSG00000004098	Col5a3	0.47841	0.482577	0.653303	0.0696725	0.0981835	0.11311	0.319043	0.172801	0.218293
ENSMUSG00000004099	Dnmt1	3.85893	3.97028	3.62744	4.85281	5.37228	5.36979	6.09551	5.92741	5.64794
ENSMUSG00000004100	Ppan	3.04032	2.70967	2.49412	3.49139	4.067	4.95771	4.6109	5.20635	4.54467
ENSMUSG00000004105	Angptl2	4.17274	4.43627	4.43321	0.99206	0.94825	0.812894	1.94534	1.51835	1.402
ENSMUSG00000004110	Cacna1e	0.0316251	0.0433551	0.0427113	0.0198519	0.00858602	0.00583461	0.0133897	0.0100072	0.00488594
ENSMUSG00000004113	Cacna1b	0	0.00812998	0	0	0	0	0.00625368	0	0
ENSMUSG00000004127	Trmt10a	0.591298	0.628062	0.605321	0.583045	0.517533	0.562806	0.787229	0.759243	0.691832
ENSMUSG00000004151	Etv1	2.00199	1.92614	1.83828	0.644154	0.867027	0.70348	0.895619	0.582116	0.666933
ENSMUSG00000004187	Kifc2	3.46753	3.11473	2.96316	0.658978	1.34941	1.36409	2.97964	3.09576	3.30737
ENSMUSG00000004207	Psap	624.906	561.255	569.809	543.744	594.56	645.33	428.553	484.79	484.616
ENSMUSG00000004221	Ikbkg	4.05002	4.21734	4.12491	8.56028	10.0387	10.083	6.78453	7.80108	7.42731
ENSMUSG00000004231	Pax2	10.2369	7.79839	6.7037	3.91578	4.21183	4.28706	9.1223	9.07603	7.37943
ENSMUSG00000004233	Wars2	2.04182	1.79883	2.05241	1.30058	1.60846	1.7255	1.99868	2.25192	2.07439
ENSMUSG00000004263	Atn1	18.6012	20.5116	19.5335	33.7772	31.6031	29.4138	20.6291	25.0337	23.8166
ENSMUSG00000004264	Phb2	26.9745	22.9323	22.6003	21.8584	22.4481	23.3898	25.2436	25.7467	25.8484
ENSMUSG00000004266	Ptpn6	8.20433	7.52195	7.93921	5.36779	6.75965	6.90564	8.53779	8.78274	8.31505
ENSMUSG00000004267	Eno2	0.183985	0.194608	0.245621	0.531138	0.799319	0.796359	0.704499	0.675961	0.675009
ENSMUSG00000004268	Emg1	6.48589	5.53618	5.8677	4.56906	5.17238	5.51868	6.68268	6.99475	6.09446
ENSMUSG00000004270	Lpcat3	36.5491	28.1977	29.8198	32.4075	35.6246	36.8988	39.81	42.7456	41.1624
ENSMUSG00000004285	Atp6v1f	68.6947	58.5129	62.986	46.4169	40.3139	48.6834	62.5552	60.1377	56.4612
ENSMUSG00000004296	Il12b	0	0	0.0436229	0.0235266	0	0	0	0	0
ENSMUSG00000004317	Clcn5	11.1238	9.7297	10.1735	4.34774	6.03136	5.2632	10.8791	10.1062	10.0118
ENSMUSG00000004319	Clcn3	7.44465	7.09291	6.96397	4.99234	5.64523	5.40001	6.52197	6.18817	6.16788
ENSMUSG00000004328	Hif3a	0.0678421	0.0873763	0.11169	0.657341	0.575937	0.602559	1.03706	1.36829	1.25246
ENSMUSG00000004341	Gpx6	26.4861	27.588	30.3297	12.7982	10.7498	15.476	9.27153	16.1514	14.466
ENSMUSG00000004344	Gpx5	0.032335	0	0	0	0	0	0	0	0
ENSMUSG00000004347	Pde1c	0.281656	0.124152	0.114058	0.194631	0.129893	0.144959	0.205844	0.10208	0.142249
ENSMUSG00000004356	Utp20	3.21229	4.02991	3.78938	4.40533	4.98952	4.66141	5.91614	5.24792	5.17684
ENSMUSG00000004359	Spic	0	0.031247	0.0255394	0.0878047	0	0.0165982	0.0554599	0.0577833	0.0510863
ENSMUSG00000004364	Cul3	23.0464	23.0146	22.4878	22.7046	20.14	20.5636	19.0879	17.8098	18.5682
ENSMUSG00000004366	Sst	0	0	0	0	0	0.088423	0	0	0
ENSMUSG00000004371	Il11	0.0370731	0	0	0.388611	0.282985	0.649209	0.6952	0.657389	0.559264
ENSMUSG00000004383	Large1	1.34625	1.45436	1.35126	2.36596	2.59847	2.44281	4.31115	4.34	3.91174
ENSMUSG00000004393	Ddx56	8.55586	8.30402	8.16898	10.4554	11.6435	13.2595	11.7892	13.6431	13.2631
ENSMUSG00000004394	Tmed4	42.8472	40.2375	36.6549	28.773	32.2868	34.3668	48.3689	42.7525	44.0644
ENSMUSG00000004415	Col26a1	0.22705	0.283039	0.308782	0.0409137	0.0686504	0.143287	0.350397	0.426239	0.269937
ENSMUSG00000004446	Bid	15.8114	15.722	14.6841	19.7545	14.0987	14.6637	11.8436	11.1589	9.42043
ENSMUSG00000004451	Ralb	8.43839	7.59394	7.87716	12.188	10.3843	11.7112	11.7212	11.6853	10.959
ENSMUSG00000004455	Ppp1cc	29.1069	26.5974	28.6207	50.7434	55.3341	57.5914	40.7718	45.1676	43.4181
ENSMUSG00000004460	Dnajb11	25.2145	18.244	17.8862	21.8114	23.7961	24.2433	29.7363	33.0888	30.3915
ENSMUSG00000004462	Tbccd1	3.16818	2.80207	2.70581	1.67678	1.67096	1.63234	3.11346	2.74617	2.8161
ENSMUSG00000004473	Clec11a	0.984586	0.848069	0.850551	0.186408	0.187906	0.243174	0.564548	0.348377	0.468546
ENSMUSG00000004500	Zfp324	1.76895	1.36207	1.16105	0.971399	1.1328	1.09629	2.25271	2.63109	2.25612
ENSMUSG00000004508	Gab2	4.00486	3.03539	3.28577	15.8019	9.5585	9.67498	5.13058	4.70711	4.70647
ENSMUSG00000004530	Coro1c	7.77065	6.78878	6.60483	8.47432	8.72646	9.20554	7.95052	8.47075	7.90651
ENSMUSG00000004535	Tax1bp1	22.7506	19.373	19.6095	37.3301	34.048	34.1485	31.7133	29.9891	31.888
ENSMUSG00000004540	Psg17	0.043947	0	0	0	0	0	0.059015	0	0.023023
ENSMUSG00000004552	Ctse	0.5752	0.799724	0.850195	0.273642	0.228176	0.245992	0.451637	0.509639	0.168661
ENSMUSG00000004558	Ndrg2	31.119	27.0033	28.4586	37.3383	39.3231	43.6263	28.1758	37.4418	32.8912
ENSMUSG00000004561	Mettl17	3.35692	2.70923	2.789	1.76085	1.97934	2.17174	2.96112	3.00474	2.71723
ENSMUSG00000004562	Arhgef40	1.23598	1.51433	1.51076	2.53593	2.27594	2.62065	2.36153	2.56986	2.28527
ENSMUSG00000004565	Pnpla6	9.22524	7.44248	7.65003	5.82919	7.57466	7.21287	10.048	10.5723	9.19614
ENSMUSG00000004567	Mcoln1	6.2791	6.35039	6.20488	5.38574	6.87198	7.03739	6.09893	6.98317	6.57184
ENSMUSG00000004568	Arhgef18	4.38493	4.12762	4.45346	3.13611	3.69362	3.67772	6.35663	6.43364	6.01095
ENSMUSG00000004591	Pkn2	4.78326	4.55471	4.34341	9.43715	7.14384	6.55787	5.45445	5.01667	5.10667
ENSMUSG00000004609	Cd33	0.263916	0.358694	0.208045	0.487292	0.513139	0.533449	0.648742	0.535868	0.337113
ENSMUSG00000004610	Etfb	177.224	143.098	144.973	59.9617	63.8925	71.2279	138.786	129.794	122.596
ENSMUSG00000004612	Nkg7	0.538219	0.459475	0.408895	0.215938	0.440533	0.543967	0.790048	0.57724	0.191334
ENSMUSG00000004626	Stxbp2	21.2538	19.2229	19.3504	19.1872	21.1093	22.8416	24.4583	26.1406	25.1548
ENSMUSG00000004630	Pcp2	0.0123314	0	0.0128199	0	0.0174007	0	0	0.0101839	0.0776722
ENSMUSG00000004631	Sgce	0.382585	0.413954	0.373767	0.220813	0.234439	0.255908	0.453929	0.325783	0.321738
ENSMUSG00000004633	Chn2	2.86455	3.044	2.76603	1.91337	1.86604	1.91171	3.15452	2.59886	2.61444
ENSMUSG00000004637	Wwox	1.0075	0.801176	0.939665	1.10098	1.09035	1.15983	1.5692	1.31928	1.42646
ENSMUSG00000004642	Slbp	2.51126	2.75641	2.98046	3.09161	3.04847	3.13082	3.91118	3.62361	3.51977
ENSMUSG00000004654	Ghrhr	0.0538846	0.103066	0.113598	0	0.0279541	0	0.0245915	0.0419611	0.0558349
ENSMUSG00000004655	Aqp1	341.002	310.314	321.566	55.4886	47.4496	54.3505	108.634	118.105	96.0762
ENSMUSG00000004661	Arid3b	0.487614	0.550176	0.476851	0.635267	0.524686	0.711948	0.998771	0.747915	0.899842
ENSMUSG00000004665	Cnn2	6.90904	5.66611	5.56962	4.39302	4.08274	5.20803	7.39634	7.46414	7.27645
ENSMUSG00000004667	Polr2e	12.8943	12.1381	11.7108	8.21466	10.2885	11.2919	14.1297	13.6075	13.7144
ENSMUSG00000004668	Abca13	8.76591	10.5029	10.3197	3.0405	3.01279	2.67348	3.87374	4.98121	4.14582
ENSMUSG00000004677	Myo9b	4.059	4.30146	4.20845	6.48824	7.38974	7.17591	6.61599	7.7676	7.00689
ENSMUSG00000004698	Hdac9	0.0835272	0.0353263	0.0477273	0.0294655	0.0210678	0.0488197	0.0755227	0.0540541	0.0732987
ENSMUSG00000004707	Ly9	0.224073	0.270142	0.324503	0.0803849	0.121948	0.139669	0.176716	0.100705	0.0460329
ENSMUSG00000004709	Cd244a	0.0157371	0.0474025	0.179398	0.275583	0.28558	0.240041	0.254339	0.188377	0.260839
ENSMUSG00000004730	Adgre1	1.66765	1.12244	1.15871	0.198719	0.621424	0.530082	1.0222	1.01721	0.96603
ENSMUSG00000004748	Mtfp1	7.48232	7.80199	9.13489	0.668594	0.725931	1.00698	7.07168	6.2599	5.85631
ENSMUSG00000004768	Rab23	1.36911	1.94105	1.79632	1.12671	1.30946	1.2093	1.52727	1.56773	1.5369
ENSMUSG00000004771	Rab11a	20.8989	18.476	19.1715	17.7231	18.7161	19.0581	21.4374	22.829	21.8288
ENSMUSG00000004788	Eif2b2	13.5329	11.6497	12.3524	21.7348	18.046	20.9727	17.0212	17.8885	17.3343
ENSMUSG00000004789	Dlst	40.2127	35.2168	35.7724	28.6562	31.6483	31.4646	32.5432	31.7866	30.6663
ENSMUSG00000004791	Pgf	0.0542233	0.0464056	0.103037	0.865129	0.60674	0.75279	0.275337	0.583956	0.664075
ENSMUSG00000004798	Ulk2	8.63162	7.0945	7.37243	3.38568	4.22576	4.33875	5.18023	6.52885	6.36475
ENSMUSG00000004815	Dgkq	5.49426	5.44887	5.85193	3.84253	4.49793	4.26476	5.98006	6.62219	5.62832
ENSMUSG00000004837	Grap	2.77029	1.92155	2.6034	3.04989	2.488	3.25355	5.71514	5.3397	4.92323
ENSMUSG00000004842	Pou1f1	0	0	0	0	0	0	0	0	0.0307837
ENSMUSG00000004843	Chmp2b	21.7672	20.4812	18.8184	43.4343	40.0849	39.3482	37.1636	33.5258	32.5671
ENSMUSG00000004846	Plod3	7.32117	6.47177	5.77946	12.0761	11.5052	11.3863	12.1462	11.35	10.5263
ENSMUSG00000004849	Ap1s1	18.0112	14.6383	14.4238	17.6812	16.0628	18.2201	23.415	21.8265	22.5172
ENSMUSG00000004864	Mapk13	2.52408	2.89767	2.93661	14.1146	9.02213	10.8892	5.25118	6.30981	6.37608
ENSMUSG00000004865	Srpk1	5.26607	5.35284	4.80187	3.88829	4.56556	4.33369	5.09599	5.52762	5.94247
ENSMUSG00000004880	Lbr	5.65821	5.14257	5.69023	5.16627	4.27421	4.2947	4.51279	4.29533	3.79542
ENSMUSG00000004885	Crabp2	0.456983	0.0250971	0.0410028	0.843659	0.222969	0.166682	0.820358	0.224074	0
ENSMUSG00000004891	Nes	3.80084	3.155	2.90968	2.85014	3.71204	2.99947	5.22466	4.19542	4.5128
ENSMUSG00000004892	Bcan	0	0	0.0176038	0	0	0	0.0136561	0	0
ENSMUSG00000004894	Hapln2	0.0203803	0	0	0	0	0	0	0	0
ENSMUSG00000004895	Prcc	14.6409	14.4703	15.5403	17.1123	15.435	17.0939	15.5612	16.8716	15.3583
ENSMUSG00000004896	Rrnad1	2.04634	2.4594	2.40777	1.90954	2.24677	2.7264	3.34173	3.30501	2.94103
ENSMUSG00000004897	Hdgf	57.5279	51.9683	51.0851	55.3313	58.086	61.8273	61.8328	58.5814	59.426
ENSMUSG00000004902	Slc25a18	0.069239	0.121532	0.289505	0.537271	0.222016	0.38493	0.187241	0.19655	0.147809
ENSMUSG00000004929	Thop1	2.5423	2.44198	2.60699	1.76181	1.88508	2.35858	2.76751	3.56357	3.17924
ENSMUSG00000004931	Apba3	11.0688	10.3399	10.9754	8.51867	9.66792	10.899	12.4545	14.8917	13.1754
ENSMUSG00000004933	Matk	0.178726	0.135135	0.155777	0.179207	0.0927774	0.0860586	0.136429	0.119876	0.0740947
ENSMUSG00000004934	Pias4	4.18117	5.51857	5.29764	4.62282	5.45236	5.86157	4.66615	5.92283	4.75744
ENSMUSG00000004936	Map2k1	10.4175	8.23694	9.21568	10.4671	9.911	11.3815	12.9887	12.6172	12.2579
ENSMUSG00000004937	Sgta	22.6605	20.2833	19.1504	17.6161	18.0838	18.4547	22.173	25.2112	21.8823
ENSMUSG00000004945	Tmem242	15.9173	14.1656	14.8604	10.988	10.3747	11.4437	14.9429	13.4272	14.0501
ENSMUSG00000004947	Dtx2	1.2757	1.10336	1.30724	2.32981	2.016	2.03741	1.88661	2.17715	1.79546
ENSMUSG00000004948	Zp3	0	0	0	0	0.047835	0	0	0	0
ENSMUSG00000004951	Hspb1	13.1116	7.38858	4.88642	65.5194	66.8837	77.645	31.8416	32.7983	31.5841
ENSMUSG00000004952	Rasa4	0.955358	0.692349	0.76117	0.998145	0.57512	0.572238	0.874043	1.00652	0.61174
ENSMUSG00000004961	Syt5	0.0468809	0	0	0	0	0.0267868	0.196543	0	0.111545
ENSMUSG00000004980	Hnrnpa2b1	60.1491	54.9175	57.4664	47.1801	48.9253	51.4922	58.4329	54.7458	53.351
ENSMUSG00000004988	Fxyd4	14.6114	12.0557	11.6874	4.50541	3.41376	4.3517	9.52154	8.39584	6.53308
ENSMUSG00000004994	Ccdc130	2.33096	1.82254	2.00955	1.78256	2.44651	2.80086	2.50163	3.09706	2.77288
ENSMUSG00000004996	Mri1	3.44512	3.5465	3.32339	3.75394	5.40525	5.07229	6.22463	6.29162	5.87506
ENSMUSG00000005034	Prkacb	6.63828	6.64989	6.53493	4.98605	5.52109	5.46477	6.7666	6.33935	6.26234
ENSMUSG00000005043	Sgsh	4.1302	4.01015	4.64285	0.901871	1.83534	1.83201	3.29123	3.48296	3.21261
ENSMUSG00000005045	Chd5	0.0790566	0.11416	0.108914	0.126396	0.127114	0.145936	0.133103	0.251743	0.156582
ENSMUSG00000005054	Cstb	49.3182	51.7855	47.4283	234.478	210.776	231.549	174.603	170.988	164.472
ENSMUSG00000005057	Sh2b2	0.122724	0.179011	0.0797277	0.141697	0.297494	0.387941	0.320602	0.273315	0.27813
ENSMUSG00000005069	Pex5	15.6003	13.722	15.3293	16.4738	15.7745	15.8096	15.3771	18.771	16.3586
ENSMUSG00000005078	Jkamp	7.23474	7.385	7.63427	4.63156	5.8882	5.9596	8.08597	6.7105	7.05842
ENSMUSG00000005087	Cd44	0.244028	0.438806	0.340161	1.89197	0.676965	0.963184	0.682991	0.470654	0.513987
ENSMUSG00000005089	Slc1a2	0.317348	0.350311	0.306598	0.0942733	0.137885	0.110234	0.384967	0.341739	0.34542
ENSMUSG00000005102	Eif2ak4	1.85424	2.02955	1.66148	2.79997	2.75007	2.7346	2.91493	2.59951	2.76863
ENSMUSG00000005103	Wdr1	10.7581	9.12535	9.32265	16.3674	17.1778	18.2646	17.5197	17.0228	15.7126
ENSMUSG00000005107	Slc2a9	2.81549	2.82366	2.9244	1.28487	2.24572	2.42648	5.65421	4.8735	4.62396
ENSMUSG00000005124	Ccn4	0.320161	0.167975	0.139008	0.234515	0.220075	0.474963	0.480491	0.280024	0.25809
ENSMUSG00000005125	Ndrg1	461.971	477.743	481.932	577.292	569.11	541.936	180.12	214.661	202.278
ENSMUSG00000005131	4930550C14Rik	0.802374	0.696646	0.773051	0.307687	0.587563	0.454348	1.09919	0.936464	0.829037
ENSMUSG00000005142	Man2b1	18.3272	17.2999	17.209	12.218	12.7456	12.4102	13.3758	13.7634	12.3905
ENSMUSG00000005148	Klf5	0.943409	0.582647	0.544944	2.0448	0.914429	0.933937	1.42901	0.825383	0.476893
ENSMUSG00000005150	Wdr83	6.28062	5.57084	5.62352	4.66467	5.60265	5.72274	7.15825	7.0905	5.25851
ENSMUSG00000005161	Prdx2	36.5743	30.149	31.4731	17.3505	17.5764	21.5583	26.9104	28.4195	23.8884
ENSMUSG00000005198	Polr2a	18.7168	17.9918	17.8504	24.0304	21.8991	19.6293	22.4567	22.3729	21.5736
ENSMUSG00000005202	Shbg	0.122562	0.195319	0.194099	0.0322724	0	0	0.0134383	0	0
ENSMUSG00000005204	Senp3	11.1079	9.32349	9.86366	12.0648	11.7907	11.6555	11.2668	12.3827	11.6311
ENSMUSG00000005220	Corin	1.09629	0.923678	1.33765	0.0733343	0.115149	0.139256	0.238661	0.252466	0.140873
ENSMUSG00000005225	Plekha8	6.40222	7.19824	6.67163	5.77195	5.53613	5.42257	7.5928	6.27062	6.82459
ENSMUSG00000005232	G6pc2	0	0.0488431	0.0331292	0	0	0	0	0	0
ENSMUSG00000005233	Spc25	3.68614	1.68768	1.76279	2.42256	3.42561	3.78216	15.4328	9.84638	10.911
ENSMUSG00000005237	Dnah2	0.0612697	0.103037	0.128875	0.0891364	0.106684	0.0924456	0.0721763	0.0595302	0.0414297
ENSMUSG00000005251	Ripk4	4.20186	3.86142	4.00558	6.78759	5.25112	5.85535	6.21247	6.7806	5.82187
ENSMUSG00000005262	Ufd1	7.30148	5.47352	5.80845	12.6771	13.8936	13.1839	11.2621	10.6545	11.3966
ENSMUSG00000005267	Zfp287	0.288941	0.277932	0.229604	0.217544	0.289221	0.329509	0.380867	0.471205	0.49215
ENSMUSG00000005268	Prlr	0.257377	1.35628	1.19124	0.108488	0.175899	0.134032	5.74606	4.63657	5.41834
ENSMUSG00000005299	Letm1	15.1824	13.7507	13.4228	10.787	11.6373	11.4791	12.0491	12.611	11.7233
ENSMUSG00000005312	Ubqln1	32.7057	26.5241	25.6252	33.9332	32.5184	32.0466	35.4557	34.7819	36.481
ENSMUSG00000005320	Fgfr4	10.1498	10.9969	11.2458	7.03962	8.48123	8.5092	9.44743	9.21238	8.45532
ENSMUSG00000005338	Cadm3	0.066355	0.0312749	0.0304087	0.0505539	0.0174628	0.0204251	0.0357393	0.0414057	0.0118655
ENSMUSG00000005354	Txn2	28.5836	25.3868	27.7225	16.3145	18.168	19.1483	21.7321	22.7365	20.0361
ENSMUSG00000005355	Casp14	0	0	0	0	0	0	0.0258843	0.0269977	0
ENSMUSG00000005357	Slc1a6	0	0	0	0	0	0	0.0866747	0	0
ENSMUSG00000005360	Slc1a3	0.239604	0.239861	0.218555	0.132451	0.0880364	0.141337	0.307938	0.260586	0.257986
ENSMUSG00000005362	Crbn	5.19349	6.17431	6.47107	6.59672	6.02872	6.22333	4.2387	4.46742	4.32994
ENSMUSG00000005364	Il5ra	0.646829	1.51997	1.48664	0.179041	0.202446	0.152358	0.211266	0.22297	0.120496
ENSMUSG00000005370	Msh6	6.29599	5.22037	4.86814	5.28398	4.47052	4.59581	4.34539	4.99288	4.3606
ENSMUSG00000005371	Fbxo11	10.5715	9.69404	9.90519	14.2492	12.9003	12.8999	12.961	11.597	12.3853
ENSMUSG00000005373	Mlxipl	25.2025	33.1395	33.3593	38.3128	35.7704	31.8456	26.3123	36.317	34.6935
ENSMUSG00000005374	Tbl2	1.94935	1.79569	1.83653	2.12735	2.58592	2.60912	3.48202	4.25624	4.08782
ENSMUSG00000005378	Bud23	5.79624	5.57182	5.18522	5.3267	6.55868	5.80583	5.9781	6.98917	6.51481
ENSMUSG00000005397	Nid1	6.05199	4.24447	3.55275	8.72271	8.31279	8.16845	10.6236	7.95508	7.01712
ENSMUSG00000005410	Mcm5	1.47438	0.717871	0.977899	1.27312	1.13871	1.42506	1.14771	1.26179	0.939632
ENSMUSG00000005413	Hmox1	25.6867	15.2457	13.3673	92.0409	165.578	171.164	43.6049	58.4951	56.0465
ENSMUSG00000005417	Mprip	17.8508	16.8346	15.5023	18.584	17.9873	18.3387	23.1135	23.2611	21.4088
ENSMUSG00000005442	Cic	5.98835	6.53957	6.31041	13.1342	14.1526	12.8949	9.73232	11.9291	10.6271
ENSMUSG00000005447	Pafah1b3	1.73285	2.33262	1.65502	3.21148	3.60756	4.47107	5.9259	5.33002	5.10791
ENSMUSG00000005465	Il27ra	0.109719	0.202158	0.139835	0.0516342	0.0730372	0.0492148	0.155451	0.0580463	0.137711
ENSMUSG00000005469	Prkaca	22.7904	20.0374	20.354	12.9762	16.3957	16.4996	22.374	23.4358	21.3121
ENSMUSG00000005470	Asf1b	0.283721	0.113717	0.258595	0.938577	0.428729	0.394198	0.418619	0.46745	0.346421
ENSMUSG00000005474	Myl10	0	0	0	0	0	0.0476598	0	0	0
ENSMUSG00000005481	Ddx39	3.41902	2.88877	3.37578	4.79052	3.92497	4.79963	5.13452	4.42789	4.88798
ENSMUSG00000005483	Dnajb1	12.118	11.7833	10.6365	9.15563	9.97877	9.2035	10.2589	12.3938	12.1765
ENSMUSG00000005493	Msh4	0	0.0203136	0	0	0.00517446	0	0	0.00484971	0
ENSMUSG00000005501	Usp40	2.51191	2.5465	2.47789	2.43795	3.68944	3.30572	4.14344	3.56304	3.43021
ENSMUSG00000005505	Kbtbd4	2.89168	3.24364	2.69593	2.56677	2.89385	2.24765	3.64275	3.38466	3.54157
ENSMUSG00000005506	Celf1	11.8151	10.7413	11.1693	13.5164	13.289	12.5843	14.9262	14.0996	13.2541
ENSMUSG00000005510	Ndufs3	42.5357	38.1754	40.3673	40.4464	31.3367	35.0006	37.4034	37.8714	34.0516
ENSMUSG00000005514	Por	55.5513	59.2671	55.876	75.9248	75.7543	82.5311	62.8095	66.4627	63.1565
ENSMUSG00000005533	Igf1r	9.61673	13.9686	13.8383	9.33866	9.08697	7.96595	8.36174	8.68473	8.55686
ENSMUSG00000005534	Insr	6.83308	8.48471	8.55866	7.82972	8.45203	7.80151	10.5869	10.5102	9.83489
ENSMUSG00000005540	Fcer2a	0.029982	0.0493305	0.0809114	0.0523498	0.0620886	0	0.0040485	0	0.033456
ENSMUSG00000005547	Cyp2a5	68.9757	65.4313	66.0783	101.179	173.648	169.841	25.0871	64.4703	63.8096
ENSMUSG00000005553	Atp4a	12.584	10.3094	11.4165	2.04139	1.22716	1.31683	3.91643	4.5782	4.11453
ENSMUSG00000005566	Trim28	14.5554	12.9928	13.6692	14.9792	14.6216	16.522	16.2414	18.295	17.7861
ENSMUSG00000005575	Ube2m	23.9313	22.6026	22.5365	24.3021	22.9911	24.6341	25.6162	26.2544	22.9538
ENSMUSG00000005580	Adcy9	2.98306	3.09087	3.23779	1.35522	2.1909	1.85635	3.66219	3.51303	3.54752
ENSMUSG00000005583	Mef2c	0.491062	0.30205	0.578471	0.236567	0.220393	0.186328	0.284343	0.240679	0.247882
ENSMUSG00000005609	Ctr9	5.37018	5.62683	5.61134	7.57026	7.99739	7.74383	6.70198	6.78934	6.97556
ENSMUSG00000005610	Eif4g2	79.9455	78.2764	76.7137	76.9338	74.0869	74.4773	77.8297	76.7475	75.7022
ENSMUSG00000005611	Mrvi1	0.671933	0.679498	0.759138	0.163353	0.143621	0.173982	0.61579	0.515141	0.521631
ENSMUSG00000005615	Pcyt1a	11.9213	10.6747	11.3616	10.7537	12.8536	11.0848	14.8294	15.7036	14.864
ENSMUSG00000005621	Zfp592	5.84177	8.45987	7.70971	7.04701	6.22222	6.25945	7.32711	8.26457	8.33002
ENSMUSG00000005625	Psmd4	28.7083	23.226	22.1689	45.5665	50.0626	55.3848	47.2131	46.6352	44.3585
ENSMUSG00000005628	Tmod4	0.492086	0.320975	0.513551	0.0729817	0.0326529	0.0865957	0.284344	0.319041	0.578259
ENSMUSG00000005640	Insrr	5.08162	5.44893	5.7504	0.455506	0.586851	0.664253	3.16732	3.36065	3.25316
ENSMUSG00000005656	Snx6	38.7727	28.1785	28.8373	18.5866	21.6553	19.5476	17.0488	16.8904	15.9609
ENSMUSG00000005667	Mthfd2	0.766343	0.543367	0.45502	2.53995	2.10774	1.79146	2.32957	1.88516	2.19831
ENSMUSG00000005672	Kit	1.80347	1.94179	2.02947	1.7655	2.23973	2.45897	2.19695	1.91189	1.90123
ENSMUSG00000005674	Tomm40l	6.09661	4.5704	5.34716	2.41472	2.80191	3.48173	6.13072	5.45706	4.77414
ENSMUSG00000005677	Nr1i3	0.243205	0.166749	0.0697287	0.0252115	0.0810728	0.169709	0.27214	0.0501299	0.315818
ENSMUSG00000005681	Apoa2	2.42381	2.60489	2.87497	1.49612	2.53554	2.5236	2.05221	2.22868	1.89393
ENSMUSG00000005682	Pan2	4.09046	4.48655	4.17923	6.63517	6.91615	6.39018	5.40906	5.7287	5.14679
ENSMUSG00000005683	Cs	40.352	38.378	38.2542	30.3102	32.5273	32.6541	39.9147	35.9032	37.5215
ENSMUSG00000005686	Ampd3	5.98839	4.33356	4.22453	25.9303	20.279	21.6119	13.8019	16.2978	15.8802
ENSMUSG00000005687	Bcas2	6.14748	5.66965	5.70749	7.4159	7.5423	6.94786	7.57678	6.68284	6.60575
ENSMUSG00000005696	Sh2d1a	0	0	0.0320511	0	0	0	0	0	0
ENSMUSG00000005698	Ctcf	10.0425	9.77094	9.49686	10.3273	11.6383	10.6134	12.4152	12.9194	13.4124
ENSMUSG00000005699	Pard6a	3.20618	2.51837	2.5394	1.27884	1.51583	1.54407	3.24448	3.07853	3.33667
ENSMUSG00000005705	Agrp	0.175726	0.208424	0.225857	0.0227236	0.148003	0.0604916	0.429559	0.172176	0.223849
ENSMUSG00000005716	Pvalb	6.45045	8.44455	8.94872	0.442115	0.337216	0.727094	0.309453	0.466506	0.827614
ENSMUSG00000005718	Tfap4	1.96267	1.80039	1.89779	1.35545	1.9968	2.12879	1.89492	1.51411	1.43714
ENSMUSG00000005732	Ranbp1	13.2011	12.2606	12.9612	22.8077	19.2806	22.6743	21.924	20.7926	19.5058
ENSMUSG00000005763	Cd247	0.0885945	0.0928465	0.0663427	0.0309707	0.0471792	0.0463682	0.0758994	0.0975467	0.0628949
ENSMUSG00000005774	Rfx5	2.683	2.7527	2.37857	7.754	7.0185	6.6666	3.32878	2.67586	2.84776
ENSMUSG00000005779	Psmb4	40.72	31.7174	30.6045	58.2497	58.6045	65.9772	60.7706	58.9978	55.579
ENSMUSG00000005800	Mmp8	0	0.026812	0	0.420014	0.319382	0.312125	0.186615	0.285029	0.149619
ENSMUSG00000005802	Slc30a4	4.88268	4.79915	4.63544	12.0814	8.73949	9.40403	6.37145	5.29735	6.03509
ENSMUSG00000005803	Sqor	19.9754	19.0651	19.8002	14.7188	16.3355	18.3708	17.7969	17.4151	17.2311
ENSMUSG00000005804	Bloc1s6	6.63501	5.33911	5.6681	7.40131	6.53341	6.58646	6.73803	7.10709	6.69685
ENSMUSG00000005813	Metap1	5.51392	4.56672	4.75515	5.89625	6.1102	6.11509	5.75398	5.41969	5.46175
ENSMUSG00000005823	Gpr108	9.09486	9.4032	7.66687	11.0129	12.5464	12.4974	15.4226	15.9484	14.7879
ENSMUSG00000005824	Tnfsf14	0.046149	0.210134	0.211137	0.026314	0	0.062084	0.067212	0.035235	0.098692
ENSMUSG00000005836	Gata6	0.129922	0.0898489	0.0373624	0.39485	0.266111	0.446888	0.266042	0.248919	0.276695
ENSMUSG00000005846	Rsl1d1	14.328	11.4406	11.3794	21.6451	21.5089	23.2115	19.5671	18.9572	19.9071
ENSMUSG00000005864	Cnga2	0	0	0	0.0203461	0	0	0	0	0
ENSMUSG00000005871	Apc	4.33408	4.30398	4.0526	5.41535	5.62498	4.86504	5.98606	6.16229	5.80037
ENSMUSG00000005873	Reep5	30.0767	25.1323	24.7563	15.3378	17.5206	18.9147	18.5117	16.3974	16.9461
ENSMUSG00000005881	Ergic3	43.9031	40.5513	40.4685	23.8168	23.9178	27.0516	35.0557	32.5968	30.247
ENSMUSG00000005882	Uqcc1	8.47921	7.11614	7.11019	4.06701	4.90782	5.27992	8.18378	7.14538	6.97449
ENSMUSG00000005883	Spo11	0.100284	0.038958	0.0575357	0	0.0401874	0.0487784	0	0	0
ENSMUSG00000005886	Ncoa2	5.06033	5.62433	5.8865	5.48225	5.51605	4.70305	4.94476	4.41556	4.95548
ENSMUSG00000005892	Trh	0.044655	0	0	0	0	0.063995	0.031055	0	0
ENSMUSG00000005893	Nr2c2	2.80894	2.96724	3.01455	4.21993	3.93787	3.569	3.53619	2.98799	3.17502
ENSMUSG00000005897	Nr2c1	1.6513	1.34986	1.44072	1.80399	2.03304	1.9542	2.4982	2.06595	2.16558
ENSMUSG00000005899	Smpd4	2.84422	2.67117	3.15422	3.01138	3.13594	3.11493	3.29042	3.04278	3.01373
ENSMUSG00000005907	Pex1	2.85585	2.77763	2.81862	1.42676	2.18818	1.95809	3.44142	3.49336	3.48904
ENSMUSG00000005917	Otx1	0	0	0	0	0	0	0	0.012458	0
ENSMUSG00000005936	Kctd20	4.99929	5.02243	5.10672	8.24446	6.80174	7.09618	5.63176	5.48958	5.4377
ENSMUSG00000005947	Itgae	0.12803	0.160406	0.125464	0.151762	0.0763978	0.1288	0.180994	0.179884	0.145616
ENSMUSG00000005949	Ctns	7.05737	7.18944	8.67959	12.2673	11.76	11.5935	11.1802	13.4779	13.6354
ENSMUSG00000005950	P2rx5	3.00012	2.86164	2.8716	3.0422	3.65913	4.28416	7.8559	7.82174	7.85789
ENSMUSG00000005951	Shpk	5.73838	5.6235	6.41181	2.64663	4.61582	4.85201	8.74934	8.82665	7.95981
ENSMUSG00000005952	Trpv1	0	0	0	0	0	0	0	0.0338967	0
ENSMUSG00000005958	Ephb3	0.605342	0.741615	0.722306	0.253507	0.313065	0.430674	0.99328	0.964717	1.03028
ENSMUSG00000005968	Tuft1	6.23331	7.45246	7.13896	11.4683	12.0873	12.1148	7.20793	7.38847	6.6061
ENSMUSG00000005973	Rcn1	2.49535	2.36497	1.83563	3.55254	3.29626	3.3733	4.46416	4.36239	3.75279
ENSMUSG00000005980	Dnase1	151.333	201.633	211.134	66.578	51.817	49.1325	46.5641	44.4507	37.456
ENSMUSG00000005981	Trap1	90.2186	80.7681	82.0549	55.7643	58.7646	61.0781	65.686	68.1483	67.8405
ENSMUSG00000005982	Naa60	13.8337	11.678	11.966	10.1486	9.81833	10.3513	11.9716	13.7603	12.8873
ENSMUSG00000005983	1700037C18Rik	1.46081	1.28454	1.72592	0.942078	1.26581	1.26478	1.89504	1.96373	1.97407
ENSMUSG00000005986	Ankrd13d	0.47582	0.471052	0.429631	0.710394	0.622942	0.472136	0.96068	1.0334	0.802342
ENSMUSG00000006005	Tpr	9.73188	10.1115	9.75891	11.4305	11.6006	10.6068	12.3927	12.037	11.6864
ENSMUSG00000006007	Pdc	0	0	0	0.0361442	0	0	0	0	0
ENSMUSG00000006010	Odr4	10.85	9.5482	9.58547	8.55916	9.10855	8.78403	9.91385	9.71431	9.46746
ENSMUSG00000006014	Prg4	0.0332076	0.0435453	0.0450942	0.449155	0.433115	0.349118	0.125385	0.125803	0.11034
ENSMUSG00000006019	Dhx34	2.5384	3.66346	3.31278	2.41908	2.47553	2.35269	3.72998	4.17285	3.38183
ENSMUSG00000006021	Kptn	3.17226	2.50978	2.13559	1.32206	1.38715	1.32011	2.6851	2.73233	2.14451
ENSMUSG00000006024	Napa	18.146	17.8502	19.3091	21.2366	21.9301	23.9131	22.6906	25.2016	23.0904
ENSMUSG00000006050	Sra1	13.3819	12.8549	12.3297	30.7656	22.5568	25.6365	19.8577	20.5077	18.0904
ENSMUSG00000006057	Atp5g1	22.4769	17.8346	17.9837	7.26751	6.39335	7.93789	13.234	12.7952	12.2414
ENSMUSG00000006058	Snf8	10.5689	9.19661	9.09724	9.19331	9.85409	9.74538	12.4199	10.1886	10.3521
ENSMUSG00000006095	Tbcb	22.0466	16.5134	16.8164	31.3684	31.7177	38.1887	36.7038	37.7488	33.7934
ENSMUSG00000006127	Inpp5k	5.32405	5.74171	5.91959	8.0098	7.88861	8.14285	7.65817	8.41519	8.08758
ENSMUSG00000006134	Crkl	6.19352	6.66228	7.23542	9.36195	8.74375	7.42733	9.55525	10.3186	9.51871
ENSMUSG00000006143	Upk3bl	0	0	0	0.610266	0.473464	0.657077	0.639371	0.521164	0.430216
ENSMUSG00000006154	Eps8l1	2.34385	1.86177	2.03344	0.90478	0.996075	1.31984	1.6537	1.46149	1.41172
ENSMUSG00000006169	Clint1	16.5972	14.1152	13.9255	20.7656	20.6367	21.2062	19.7067	16.8519	16.9926
ENSMUSG00000006179	Prss16	0.0137335	0	0.0126961	0.0435459	0.09245	0	0	0.0133051	0.0272814
ENSMUSG00000006191	Cdkal1	0.840681	0.872178	0.82216	0.623747	0.674938	0.673432	0.859282	0.792647	0.810689
ENSMUSG00000006200	Rhox6	1.36283	1.49984	2.0783	0.469703	0.646561	0.636194	0.134893	0	0.092503
ENSMUSG00000006204	Cdcp3	0	0	0	0	0	0	0	0.00349384	0
ENSMUSG00000006205	Htra1	32.2581	31.6989	31.6342	11.4867	12.8615	12.6627	32.2083	24.8992	19.8275
ENSMUSG00000006215	Zbtb17	4.36905	3.73805	4.09271	4.76301	4.18346	4.38978	4.69921	4.87828	4.1103
ENSMUSG00000006216	Clcnkb	55.6042	60.9816	63.747	32.5589	34.4521	31.8282	59.4608	69.7237	67.9787
ENSMUSG00000006218	Fam131c	1.60862	1.08205	1.21198	1.03357	1.48256	1.19553	0.523858	1.02544	0.769609
ENSMUSG00000006219	Fblim1	1.1672	0.667817	0.915238	2.47202	1.96407	2.24325	3.58008	3.54408	3.56651
ENSMUSG00000006221	Hspb7	1.22547	1.73088	1.05963	1.28551	1.46287	1.35732	2.01958	2.14925	1.90239
ENSMUSG00000006235	Epor	2.52983	0.91543	0.857626	0.901671	0.633683	1.03246	1.12418	1.66127	1.12899
ENSMUSG00000006241	Ccdc159	1.55657	1.67631	1.34029	0.307247	0.487514	0.601362	1.33832	1.17981	1.35973
ENSMUSG00000006262	Mob1b	4.23099	3.57049	3.93897	4.36796	3.55989	3.49798	3.60881	2.858	3.42716
ENSMUSG00000006269	Atp6v1b1	20.4574	19.949	20.8258	1.64635	2.89172	3.09494	13.9197	14.3087	13.5572
ENSMUSG00000006270	Vax1	0	0	0	0	0	0.11415	0	0	0
ENSMUSG00000006273	Atp6v1b2	57.163	57.9766	59.6828	77.2378	75.251	73.1262	54.4275	59.9454	56.1755
ENSMUSG00000006276	Eps15l1	4.79959	4.77717	4.29105	4.53228	4.78535	3.99668	6.35792	5.98681	5.61613
ENSMUSG00000006281	Tep1	2.7326	2.90659	2.8665	2.06584	2.34634	2.2937	4.24983	3.65069	3.57709
ENSMUSG00000006288	Ttc5	3.77848	4.83446	4.57464	5.53555	6.11453	5.9863	5.17859	4.63414	4.5693
ENSMUSG00000006289	Osgep	2.43902	2.55581	2.57121	2.1155	2.3316	1.88919	2.71877	2.89359	2.73537
ENSMUSG00000006299	Aamp	40.7394	31.9879	32.9488	28.6667	31.6999	37.5622	39.798	42.3967	39.792
ENSMUSG00000006301	Tmbim1	2.2109	1.6708	1.64063	6.00838	6.03315	6.60447	4.50597	5.074	4.72674
ENSMUSG00000006304	Arpc2	52.1209	46.6782	43.8484	86.5673	80.2816	85.3202	74.2628	66.8277	69.5631
ENSMUSG00000006307	Kmt2b	5.11047	5.42108	5.24539	10.4099	9.5516	8.3668	8.3733	9.08433	7.90355
ENSMUSG00000006310	Zbtb32	0.541136	0.622009	0.393472	0.492021	1.12357	0.884425	1.27822	1.68934	1.50895
ENSMUSG00000006313	Upk1a	4.00378	4.83478	3.82153	1.26313	0.490741	0.617116	0.316851	0.442827	0.621545
ENSMUSG00000006315	Tmem147	35.7435	31.8929	35.131	19.561	22.3694	23.086	34.0679	36.5604	32.1855
ENSMUSG00000006333	Rps9	61.8803	60.9941	61.8847	69.0417	74.106	81.6821	90.208	98.4097	86.2828
ENSMUSG00000006335	Tfpt	7.12775	4.44548	5.33244	10.8036	10.7715	11.6735	10.4601	14.1878	10.8629
ENSMUSG00000006342	Susd2	69.8384	66.0538	69.9837	20.7959	13.7984	14.3624	11.6334	11.1083	10.991
ENSMUSG00000006344	Ggt5	0.398988	0.377287	0.467369	0.448284	0.3694	0.440696	1.16824	0.764645	0.655185
ENSMUSG00000006345	Ggt1	260.86	232.297	232.366	110.245	111.278	113.371	69.6548	82.2348	80.6881
ENSMUSG00000006356	Crip2	17.8956	13.4995	14.2456	6.37285	6.60541	8.84133	17.4509	15.8586	13.3139
ENSMUSG00000006360	Crip1	1.12455	1.23427	1.56496	0.384212	0.405453	0.544269	1.27829	0.973938	0.888418
ENSMUSG00000006362	Cbfa2t3	1.39076	1.11344	1.21916	0.447925	0.721687	0.680046	1.28445	1.31894	1.52548
ENSMUSG00000006369	Fbln1	0.928371	1.12287	0.630379	0.353352	0.193551	0.253828	0.957032	0.653103	0.358982
ENSMUSG00000006373	Pgrmc1	88.0461	76.9747	80.6561	71.3312	69.0226	73.8276	105.761	109.025	102.466
ENSMUSG00000006378	Gcat	15.1026	14.1822	16.0634	4.08246	3.7608	3.14375	6.271	6.85309	5.63448
ENSMUSG00000006386	Tek	8.74666	8.07714	7.30023	1.24921	2.18532	2.79027	8.69778	6.98234	6.48309
ENSMUSG00000006389	Mpl	0	0.00712798	0	0	0.0190491	0	0.0278409	0	0
ENSMUSG00000006390	Elovl1	28.7077	26.2172	28.7259	19.8242	21.456	23.3759	29.8107	30.9218	30.3284
ENSMUSG00000006392	Med8	8.11756	6.80234	6.93292	13.7511	11.9573	12.4531	9.9047	11.6916	10.9557
ENSMUSG00000006395	Hyi	16.7985	13.1572	13.7812	9.95497	11.9454	12.7921	9.22478	10.5806	9.69805
ENSMUSG00000006398	Cdc20	0.634053	0.553463	0.537609	0.387673	0.512158	0.628293	0.536344	0.813381	0.954254
ENSMUSG00000006403	Adamts4	0.0959786	0.148371	0.201208	16.6513	13.092	13.5456	9.83683	10.2679	9.38976
ENSMUSG00000006411	Nectin4	0.737773	0.80319	0.693689	1.27606	1.14177	1.2638	1.40846	1.42622	1.34559
ENSMUSG00000006412	Pfdn2	16.9461	14.58	17.1299	15.3945	16.6328	17.9745	18.0631	15.8323	16.795
ENSMUSG00000006418	Rnf114	14.6641	15.6478	16.3132	34.2608	29.3888	30.4724	22.7233	24.8293	24.6415
ENSMUSG00000006423	C330007P06Rik	5.76539	5.34012	5.49589	2.93502	3.36213	3.43327	4.60931	4.27716	4.74059
ENSMUSG00000006435	Neurl1a	0.110932	0.107315	0.104069	0.342256	0.212634	0.229324	0.225489	0.241436	0.223044
ENSMUSG00000006442	Srm	6.23912	5.49474	5.58106	9.19355	9.47859	11.0158	11.3606	12.9785	13.7516
ENSMUSG00000006445	Epha2	2.24703	1.88176	1.8448	8.4305	6.81088	7.51562	8.40456	6.33862	5.84065
ENSMUSG00000006456	Rbm14	5.70938	6.05713	6.03161	8.6276	8.16194	7.28553	9.24705	10.9223	10.8999
ENSMUSG00000006457	Actn3	0.226979	0.368895	0.254025	0	0.0107608	0.0346599	0.125861	0.100564	0.167109
ENSMUSG00000006462	A530013C23Rik	0.0183258	0	0.0134309	0.402306	0.273149	0.346495	0.0519403	0.0247592	0.0507573
ENSMUSG00000006463	Zdhhc24	3.29749	2.9301	3.55936	4.5039	5.80432	5.14561	5.57512	6.29529	6.05682
ENSMUSG00000006464	Bbs1	2.28943	2.25516	2.38457	1.71568	1.51368	1.55105	2.52588	2.41018	2.41817
ENSMUSG00000006469	Slc34a3	19.4649	20.809	19.9823	4.8522	3.34581	2.2294	1.99575	2.01359	2.31964
ENSMUSG00000006471	Ndor1	3.20302	3.43147	3.54804	7.49587	8.06281	8.94371	6.00492	5.11697	6.634
ENSMUSG00000006476	Nsmf	8.13909	7.79094	7.00459	8.63279	10.3351	11.1196	14.679	16.7606	15.8232
ENSMUSG00000006494	Pdk1	3.64176	3.87161	4.09713	2.11697	2.53831	2.99431	6.25925	6.28534	5.94265
ENSMUSG00000006498	Ptbp1	35.7471	34.3624	33.6858	40.2681	43.326	44.7971	47.1543	50.801	50.1706
ENSMUSG00000006517	Mvd	22.9763	17.3152	18.1974	19.386	16.374	15.415	14.2108	11.3394	11.8432
ENSMUSG00000006519	Cyba	164.688	133.675	143.696	149.911	134.09	146.437	123.422	119.998	108.172
ENSMUSG00000006522	Itih3	0.172389	0.258846	0.29899	0.184538	0.215927	0.356423	0.161786	0.112824	0.132896
ENSMUSG00000006526	Stimate	1.90658	1.97051	1.66965	2.29432	2.21485	2.57385	3.27245	2.79126	3.1197
ENSMUSG00000006527	Sfmbt1	2.52128	2.39095	2.37963	3.98067	3.79321	3.79325	2.40562	2.45742	2.59386
ENSMUSG00000006529	Itih1	1.11625	0.986371	1.0305	0.835567	1.51088	1.9299	0.498696	0.328	0.352796
ENSMUSG00000006538	Ihh	3.54831	6.95596	5.6436	4.58541	6.74974	8.28652	9.27546	11.7203	11.1152
ENSMUSG00000006542	Prkag3	1.61542	1.35236	1.59796	0.25407	0.289942	0.273085	0.969424	0.91911	1.10896
ENSMUSG00000006546	Cryba2	0	0	0	0	0.050199	0	0	0	0
ENSMUSG00000006567	Atp7b	0.749287	1.09406	1.0079	0.251368	0.519375	0.556397	0.987072	1.04403	1.28471
ENSMUSG00000006570	Defb2	0.161153	0.429283	0.326663	0.100461	0.292439	0.183774	0	0.109632	0.342739
ENSMUSG00000006574	Slc4a1	12.4524	10.9375	11.6069	0.138903	0.357345	0.30964	4.06222	4.76255	4.22155
ENSMUSG00000006575	Rundc3a	3.92397	3.06653	3.40509	2.84257	3.383	3.74944	2.10364	3.03627	3.05736
ENSMUSG00000006576	Slc4a3	1.75628	1.74575	1.56502	0.912086	1.19984	1.0424	2.5285	2.2723	2.38884
ENSMUSG00000006585	Cdt1	1.04036	1.4773	1.31554	3.01571	2.70618	2.67361	1.7355	1.85904	1.76889
ENSMUSG00000006586	Runx1t1	0.138209	0.100048	0.176605	0.0270014	0.0232941	0.0373893	0.0638842	0.0279704	0.0551367
ENSMUSG00000006587	Snai3	0.092201	0.151549	0.303137	0.107083	0.316462	0.291046	0.30163	0.476661	0.597028
ENSMUSG00000006589	Aprt	15.2218	14.2694	18.614	19.8674	25.3394	28.3548	20.0149	21.1791	21.7817
ENSMUSG00000006599	Gtf2h1	10.9474	9.71375	10.7591	11.1737	11.9103	12.4746	11.6933	11.3602	11.6867
ENSMUSG00000006611	Hfe	4.52719	5.42505	5.00413	7.96874	11.4904	11.1948	12.0594	13.5082	12.8787
ENSMUSG00000006638	Abhd1	0.755086	0.561991	0.56102	0.616326	1.20989	0.753995	1.16519	1.31464	1.116
ENSMUSG00000006641	Slc5a6	3.75393	4.14627	3.60384	1.74527	3.27742	3.33368	6.97085	7.40419	7.24874
ENSMUSG00000006642	Tcf23	0.015015	0	0.015888	0.473147	0.524673	0.741394	1.07245	1.08652	1.07917
ENSMUSG00000006649	Nphs1	4.31452	4.89132	4.40433	2.73024	2.74316	2.5438	4.23487	4.67203	4.3637
ENSMUSG00000006651	Aplp1	1.35055	1.25293	1.29418	0.765095	0.892681	1.20306	1.9389	2.45044	1.85977
ENSMUSG00000006673	Qrich1	6.20799	5.92589	5.85686	8.13762	8.32888	7.9265	7.09441	6.88371	7.1712
ENSMUSG00000006675	P4htm	0.388179	0.278942	0.323484	0.803319	0.281372	0.534454	0.622918	0.633783	0.630953
ENSMUSG00000006676	Usp19	17.1969	15.9539	16.543	15.8725	15.6919	15.322	17.8046	20.2834	17.9779
ENSMUSG00000006678	Pola1	0.535598	0.425207	0.500215	0.22021	0.200872	0.194443	0.549489	0.343382	0.433353
ENSMUSG00000006699	Cdc42	62.3593	55.1848	55.1313	94.1848	79.519	86.0806	82.0477	76.7514	78.2822
ENSMUSG00000006705	Pknox1	3.17991	2.66645	2.84707	1.57624	1.68609	1.76814	2.32606	2.10494	2.25421
ENSMUSG00000006711	D130043K22Rik	0.333178	0.306069	0.251149	0.0238706	0	0.0388859	0.120336	0.110208	0.0707917
ENSMUSG00000006715	Gmnn	3.80354	3.41677	3.46715	3.9717	3.60124	2.75429	4.24266	3.67288	3.97642
ENSMUSG00000006717	Acot13	82.2471	65.8923	67.5429	9.47619	13.8729	13.871	36.35	27.5501	32.1317
ENSMUSG00000006720	Zfp184	0.273099	0.132855	0.138556	0.149177	0.178937	0.302604	0.348565	0.349685	0.223671
ENSMUSG00000006724	Cyp27b1	3.97009	1.5177	1.61385	8.5753	22.029	19.6046	5.24778	29.0502	25.8609
ENSMUSG00000006728	Cdk4	13.396	14.0978	13.1392	12.1126	16.3542	16.3918	17.9287	20.1511	20.4961
ENSMUSG00000006731	B4galnt1	2.70711	2.77821	2.87448	12.9684	9.70464	12.2093	9.98302	10.1139	10.9381
ENSMUSG00000006732	Mettl1	5.42047	5.23237	4.85839	6.69743	8.28642	8.40276	5.28853	7.27243	7.71197
ENSMUSG00000006736	Tspan31	29.2471	26.7985	27.8836	20.307	22.0153	23.302	29.1648	31.9153	29.3108
ENSMUSG00000006740	Kif5b	15.0409	11.8304	12.9111	18.1984	16.602	16.732	18.1419	15.4628	16.8611
ENSMUSG00000006763	Saal1	0.68434	0.842669	0.653909	0.879203	0.902662	0.867803	1.14298	1.06004	0.995235
ENSMUSG00000006777	Krt23	2.10307	1.11166	0.944004	2.47413	1.40772	1.73131	2.9343	2.19761	1.26898
ENSMUSG00000006782	Cnp	1.39304	1.13698	1.20441	2.70652	2.56256	2.607	3.36528	3.16492	3.14065
ENSMUSG00000006784	Ttc25	0.199361	0.136856	0.217919	0.0877295	0.241646	0.20513	0.261216	0.41247	0.409099
ENSMUSG00000006800	Sulf2	4.16587	4.4268	4.25607	8.7517	8.93403	8.54917	6.88186	7.95729	7.20458
ENSMUSG00000006818	Sod2	24.2213	21.5792	20.8969	60.414	37.8243	39.4594	22.5517	22.2672	22.54
ENSMUSG00000006850	Tmco6	2.30638	2.10192	2.06075	2.89197	3.47592	3.8301	2.59522	3.16675	3.28573
ENSMUSG00000006906	Stambp	1.57282	1.42138	1.54102	2.62676	2.22462	2.58107	2.03209	1.76714	1.65168
ENSMUSG00000006920	Ezh1	10.3683	9.56272	9.82079	10.9008	11.9813	11.9142	8.53063	8.87188	8.88637
ENSMUSG00000006930	Hap1	0.998078	1.18449	0.972859	11.5479	6.44836	7.59574	5.18296	4.83304	4.80211
ENSMUSG00000006931	P3h4	1.73655	0.785181	0.89414	0.753474	1.30725	1.46946	6.27952	4.86746	4.8828
ENSMUSG00000006932	Ctnnb1	71.1118	65.4829	68.6146	63.0745	68.794	70.722	73.1132	78.4793	72.4273
ENSMUSG00000006941	Eif1b	12.4661	12.7762	14.4823	11.8094	13.2655	12.6449	16.2701	17.3398	16.3375
ENSMUSG00000006958	Chrd	0.992433	0.824369	0.774245	2.26758	2.29162	2.28808	1.48587	1.59149	1.44936
ENSMUSG00000006998	Psmd2	38.5295	29.1926	31.1164	47.9784	55.4798	53.8182	51.4391	52.4751	48.3033
ENSMUSG00000007021	Syngr3	0.164732	0.534478	0.29204	0.302432	0.204881	0.212076	0.251456	0.68462	0.544508
ENSMUSG00000007029	Vars	5.43722	4.88337	4.9105	14.7824	12.8048	14.0186	13.8828	13.5968	10.9905
ENSMUSG00000007030	Vwa7	0.217845	0.125227	0.210675	0.067014	0.08025	0.176233	0.229877	0.183385	0.090006
ENSMUSG00000007033	Hspa1l	0.934509	0.814581	0.751652	0.559435	0.69357	0.70106	0.699592	1.20474	0.965489
ENSMUSG00000007034	Slc44a4	23.7913	26.3568	25.4786	16.7814	14.5141	14.8786	19.2746	15.1801	16.8476
ENSMUSG00000007035	Msh5	0.120322	0.166944	0.103492	0.0680673	0.0971137	0.0578391	0.179115	0.189245	0.231773
ENSMUSG00000007036	Abhd16a	16.7956	15.1958	14.9329	24.5048	18.3456	20.8794	21.5115	21.6468	20.3042
ENSMUSG00000007038	Neu1	104.32	117.47	118.504	32.9612	38.5534	38.4312	45.4745	41.0726	40.3588
ENSMUSG00000007039	Ddah2	4.62465	4.542	4.79431	4.79277	5.63671	7.53515	8.37606	7.74926	6.20652
ENSMUSG00000007041	Clic1	31.6199	26.7261	29.5186	94.9467	77.5272	93.1658	65.8083	72.2661	59.0954
ENSMUSG00000007050	Lsm2	2.168	2.08459	2.09456	2.88827	3.338	2.89342	2.79159	3.55848	2.89722
ENSMUSG00000007080	Pole	0.163089	0.144767	0.110415	0.102306	0.1333	0.166912	0.166557	0.139997	0.162273
ENSMUSG00000007097	Atp1a2	0.178602	0.328471	0.279385	0.0900146	0.0971002	0.168285	0.185251	0.168071	0.148161
ENSMUSG00000007107	Atp1a4	0	0	0	0	0	0	0	0.0182367	0.0153884
ENSMUSG00000007122	Casq1	0.187027	0.26989	0.121305	0.102439	0.406862	0.254839	0.121805	0.0976562	0.145899
ENSMUSG00000007207	Stx1a	0.480827	0.30937	0.278393	0.52892	0.418042	0.322107	0.800049	0.928465	0.599514
ENSMUSG00000007216	Zfp775	1.26653	1.16756	1.56186	0.607782	0.810953	0.846165	1.05436	1.26349	0.962256
ENSMUSG00000007279	Scube2	0.222522	0.20219	0.156307	0	0.0296583	0	0.0331072	0.0248027	0
ENSMUSG00000007338	Mrpl49	17.7339	16.2264	16.084	7.68731	10.6105	10.8536	16.6767	16.5334	16.5168
ENSMUSG00000007379	Dennd2c	0.268689	0.248388	0.284669	0.121649	0.148917	0.141283	0.247795	0.316071	0.251697
ENSMUSG00000007411	Mark3	8.78319	8.33889	8.18815	9.98505	10.2829	10.9837	9.86808	9.6338	10.293
ENSMUSG00000007415	Gatad1	16.1475	14.9696	14.8323	8.62959	9.68381	10.0735	10.8766	9.94164	10.382
ENSMUSG00000007440	Pcdha11	0	0	0	0.023967	0.019556	0.097287	0	0	0
ENSMUSG00000007458	M6pr	40.341	35.1478	36.0268	41.9279	41.3164	44.7407	45.2742	44.3066	43.354
ENSMUSG00000007476	Lrrc8a	8.4409	8.15695	8.17599	28.4763	11.458	18.5078	10.9132	15.0147	12.3627
ENSMUSG00000007480	Mc5r	0	0	0.041878	0.029824	0	0.048442	0.031852	0	0.021589
ENSMUSG00000007564	Ppp2r1a	36.2111	34.6909	33.7895	60.5483	55.105	59.1069	50.9874	51.3534	47.7617
ENSMUSG00000007570	Fance	3.30002	3.09682	2.97961	4.91466	5.40213	5.74262	4.21018	4.26201	4.31895
ENSMUSG00000007589	Tinf2	2.78958	2.89891	2.78795	6.74913	5.41744	6.19111	5.25749	5.55286	4.75024
ENSMUSG00000007591	Tssk4	0.142045	0.176893	0.0912581	0	0.174767	0.121733	0.222979	0.492351	0.205606
ENSMUSG00000007594	Hapln4	0	0	0	0	0	0.0347288	0.136648	0.0508424	0.148629
ENSMUSG00000007603	Dus3l	8.62766	7.64116	9.01939	10.4164	10.4681	11.854	10.4444	11.2399	9.81784
ENSMUSG00000007610	Gtpbp3	2.34609	2.64197	2.27249	1.57213	2.31404	2.04329	2.86079	3.22454	2.99926
ENSMUSG00000007613	Tgfbr1	8.19942	7.26239	7.40873	17.4065	17.4417	17.9217	16.0678	15.402	16.0904
ENSMUSG00000007617	Homer1	1.01319	0.877005	0.959517	0.645588	0.733095	0.813593	1.11879	0.934468	0.981775
ENSMUSG00000007646	Rad51c	0.437301	0.383379	0.323099	0.0991983	0.069513	0.143958	0.226202	0.132069	0.152259
ENSMUSG00000007653	Gabrb2	0	0	0	0	0	0	0.00843084	0	0
ENSMUSG00000007655	Cav1	7.61176	5.73828	4.8683	2.68536	3.29914	3.51627	9.59479	7.67582	7.90466
ENSMUSG00000007656	Arpp19	12.9351	12.7162	13.3868	4.80823	4.94367	5.56145	7.28543	7.19794	6.38633
ENSMUSG00000007659	Bcl2l1	16.6307	15.4559	15.4303	78.3064	62.0772	65.1162	37.1462	41.9913	36.9922
ENSMUSG00000007670	Khsrp	11.8948	11.2545	11.556	15.223	15.9685	15.2534	15.8605	16.8685	15.835
ENSMUSG00000007682	Dio2	0.192376	0.086005	0.04057	2.0913	0.147798	0.129281	0.453129	0.203227	0.146923
ENSMUSG00000007721	Ccdc124	18.0745	13.394	15.3978	15.186	13.6906	17.3501	18.8255	18.47	15.8227
ENSMUSG00000007739	Cct4	20.8553	16.5922	16.0663	17.4755	19.4402	20.6932	16.7376	19.4006	18.3459
ENSMUSG00000007777	0610009B22Rik	24.9323	21.2981	22.3168	12.3125	15.5581	17.4405	19.1683	18.7516	19.4123
ENSMUSG00000007783	Cpt1c	0.432187	0.24731	0.29977	0.166224	0.207251	0.219012	0.665269	0.382565	0.356767
ENSMUSG00000007805	Twist2	0.00820028	0.0202048	0.00646445	0.0380185	0.0324739	0.0814897	0.0359731	0.0632091	0.0204474
ENSMUSG00000007812	Zfp655	4.24137	6.67352	7.05037	5.8412	8.44041	8.43009	6.86979	6.99249	7.24094
ENSMUSG00000007815	Rhoa	31.0045	26.5297	27.1485	40.1024	39.2747	41.6586	34.93	33.4237	32.8364
ENSMUSG00000007817	Zmiz1	9.6722	11.7803	11.127	16.6489	16.5899	14.3024	12.7772	14.4776	14.7708
ENSMUSG00000007827	Ankrd26	1.36224	1.4014	1.39322	0.735186	1.05665	0.83213	1.71967	1.3709	1.49481
ENSMUSG00000007833	Aldh16a1	8.45213	8.33298	8.52246	4.06151	4.27278	4.76126	6.32467	6.66916	5.49093
ENSMUSG00000007836	Hnrnpa0	14.7778	15.7451	16.3729	27.2417	23.4011	24.6667	21.244	21.8856	18.8733
ENSMUSG00000007837	Prrg2	7.52675	6.7262	7.06364	5.56122	6.03684	6.46727	8.57548	7.78865	8.61509
ENSMUSG00000007850	Hnrnph1	31.131	24.7232	25.984	24.579	25.3431	25.6413	32.6661	31.7347	34.0512
ENSMUSG00000007867	Ift43	4.23557	4.61671	4.49051	9.23581	8.06722	10.285	8.05534	8.46331	7.26312
ENSMUSG00000007872	Id3	16.6099	11.665	12.0612	59.505	48.1396	51.1423	58.173	63.3105	53.2423
ENSMUSG00000007877	Tcap	0.32662	0	0.068985	0	0.169355	0.587646	0.560116	0.323601	0.544915
ENSMUSG00000007880	Arid1a	6.48757	7.45885	7.47247	7.88657	8.18158	7.47643	8.9184	9.42455	9.46558
ENSMUSG00000007888	Crlf1	1.6995	0.466475	0.421889	0.152702	0.189373	0.342245	0.493935	0.284203	0.457952
ENSMUSG00000007891	Ctsd	236.109	195.803	204.654	268.001	310.384	343.846	349.042	347.848	329.411
ENSMUSG00000007892	Rplp1	220.376	209.49	230.655	230.612	204.043	231.043	318.735	310.442	265.876
ENSMUSG00000007908	Hmgcll1	0.164193	0.359529	0.233308	0.149809	0.183837	0.0588531	0.166636	0.141386	0.226974
ENSMUSG00000007944	Ttc9b	0.047076	0.038288	0.002436	0	0	0	0	0.002337	0
ENSMUSG00000007946	Phox2a	0	0	0	0.0247139	0.0264592	0	0.0150712	0	0.0260055
ENSMUSG00000007950	Abhd8	2.7873	2.24938	2.38086	0.700824	1.11483	1.65096	2.75698	3.1769	2.57083
ENSMUSG00000007987	Ift22	3.72011	3.70921	3.56528	2.3273	2.81006	2.79578	3.93109	4.02841	4.51575
ENSMUSG00000007989	Fzd3	0.317874	0.390964	0.36538	0.420813	0.484243	0.425064	0.660923	0.690488	0.715803
ENSMUSG00000008028	1700008O03Rik	0.0464443	0.0805303	0.102777	0.0161488	0.0176249	0.033764	0.0916984	0.04155	0.0366413
ENSMUSG00000008035	Mid1ip1	17.5664	14.4758	13.6514	21.0374	18.1369	20.5726	21.6685	19.548	15.4979
ENSMUSG00000008036	Ap2s1	18.2571	20.2351	20.0224	19.6058	22.0869	23.1704	27.2831	27.8651	25.9811
ENSMUSG00000008090	Fgfrl1	6.48243	6.60037	7.68847	10.6226	9.10237	9.87218	6.38528	6.58057	6.01935
ENSMUSG00000008129	4930432K21Rik	0.0189634	0.126977	0.0962282	0	0.0743195	0.0938081	0.266047	0.0555902	0.18221
ENSMUSG00000008136	Fhl2	6.83451	4.41225	3.76635	3.46647	2.60952	5.28253	5.70621	5.73717	4.50925
ENSMUSG00000008140	Emc10	21.8834	20.7812	19.2827	12.5666	15.1011	16.0678	21.8626	19.7204	18.5639
ENSMUSG00000008153	Clstn3	0.0836351	0.0465308	0.160654	0.0182966	0.0455716	0.071652	0.0993946	0.115248	0.0752437
ENSMUSG00000008167	Fbxw9	4.33321	3.37863	3.87171	6.37897	7.40356	8.37374	7.3914	7.82056	7.87092
ENSMUSG00000008193	Spib	0.123654	0.0739131	0.0939647	0.249996	0.304185	0.0779512	0.175176	0.174726	0.0956027
ENSMUSG00000008200	Fnbp4	6.51131	6.74003	6.792	17.0294	15.7373	15.185	13.0029	12.0941	12.5006
ENSMUSG00000008206	Cers4	0.813179	0.980891	0.863037	0.954737	0.716148	0.942196	1.22456	0.965599	1.04817
ENSMUSG00000008226	Scrn3	11.296	9.18145	9.95363	1.73908	3.36018	3.08592	3.92065	4.47519	4.43232
ENSMUSG00000008301	Phax	9.38559	8.29949	8.90107	8.57542	8.15262	7.69412	10.3135	7.86762	9.4567
ENSMUSG00000008305	Tle1	0.850492	0.925633	0.93241	1.30244	1.18931	1.14033	1.63535	1.78207	1.25114
ENSMUSG00000008307	1700109H08Rik	0.628505	0.92682	0.724103	4.72537	2.78165	2.758	1.52352	1.36764	1.38748
ENSMUSG00000008318	Relt	0.065885	0.0531564	0.13107	0.360909	0.287989	0.255353	0.210549	0.274565	0.256625
ENSMUSG00000008333	Snrpb2	3.8808	3.88508	3.91346	6.82973	5.4107	5.84827	5.501	4.61243	5.1138
ENSMUSG00000008348	Ubc	494.426	419.002	397.611	417.776	311.986	324.623	280.923	284.523	261.565
ENSMUSG00000008373	Prpf31	3.32831	3.30946	3.49709	5.90274	6.27173	6.06198	6.24616	7.21947	6.6828
ENSMUSG00000008384	Sertad1	3.90818	5.31813	5.22331	9.53099	11.5245	12.8118	13.4073	12.7574	12.2575
ENSMUSG00000008393	Carhsp1	12.8086	10.3648	11.6302	67.2572	53.2311	54.8348	21.4893	25.4241	25.1631
ENSMUSG00000008398	Elk3	4.32224	3.81467	3.65688	1.86629	2.28885	2.69394	4.26957	3.61504	3.42472
ENSMUSG00000008429	Herpud2	4.90233	5.10267	4.76913	9.28889	8.46864	8.40898	6.04264	5.82406	5.99715
ENSMUSG00000008435	Rdh13	2.80014	2.79472	2.75507	3.35745	4.46555	4.36485	4.77451	4.9268	4.76213
ENSMUSG00000008438	Adam21	0.042819	0.059741	0	0.024826	0.063542	0.038069	0.059704	0	0.017282
ENSMUSG00000008450	Nutf2	9.65796	7.69295	8.63751	5.74285	7.33449	7.97078	11.0735	8.9484	11.2425
ENSMUSG00000008461	Fut1	0.0221837	0	0.018511	0.0339038	0.0807236	0.16479	0.0171497	0.0480078	0.0564387
ENSMUSG00000008475	Arpc5	37.3035	32.7171	31.9791	79.1104	68.8045	73.265	56.8895	58.8348	59.2986
ENSMUSG00000008482	Rnf151	0.051718	0	0	0.019275	0	0.050306	0	0	0
ENSMUSG00000008489	Elavl2	0	0	0	0	0	0	0.00747935	0	0
ENSMUSG00000008496	Pou2f2	0.155909	0.168696	0.172542	0.359742	0.440703	0.358808	0.370931	0.396767	0.376329
ENSMUSG00000008540	Mgst1	26.2122	24.2318	28.5338	190.684	194.67	206.736	206.425	228.238	212.28
ENSMUSG00000008575	Nfib	2.81522	2.86517	3.00336	2.41766	2.56665	2.54231	3.24976	2.87017	2.77392
ENSMUSG00000008601	Rab25	5.91134	4.96015	4.7792	2.49194	2.38554	3.51044	6.18002	6.87045	4.68473
ENSMUSG00000008604	Ubqln4	13.2863	11.7616	11.9188	11.6313	14.539	13.063	14.6762	17.2001	16.0965
ENSMUSG00000008658	Rbfox1	0.262798	0.474747	0.504795	0.0241089	0.0734591	0.0785724	0.134289	0.176369	0.112801
ENSMUSG00000008668	Rps18	39.7547	37.8757	40.8347	44.8014	44.0816	50.9079	58.5592	56.9776	51.8692
ENSMUSG00000008682	Rpl10	134.365	120.158	119.593	156.639	165.454	179.407	184.04	199.034	183.493
ENSMUSG00000008683	Rps15a	13.5444	12.5095	12.9997	13.1146	13.73	14.7729	17.8343	17.9134	15.8149
ENSMUSG00000008690	Ncaph2	15.2754	14.7	15.3453	19.1027	19.895	21.0881	19.3658	20.5541	18.0608
ENSMUSG00000008730	Hipk1	13.7635	11.3324	12.2182	30.8568	21.9809	21.2729	19.2119	19.941	18.9835
ENSMUSG00000008734	Gprc5b	6.49372	2.40619	2.2089	6.59328	4.34938	4.78127	5.98629	6.05234	5.7881
ENSMUSG00000008763	Man1a2	8.02371	7.33592	6.65703	12.2389	12.0194	11.7984	12.3827	10.3444	10.9292
ENSMUSG00000008813	Tppp2	0	0	0	0	0	0.162614	0	0	0
ENSMUSG00000008822	Acyp1	4.64309	4.8403	4.43742	1.05979	2.82894	1.91782	4.78177	3.88334	3.34311
ENSMUSG00000008845	Cd163	0.171883	0.0950465	0.0908602	0.0416361	0.0636202	0.0997788	0.140481	0.0831738	0.0489324
ENSMUSG00000008855	Hdac5	5.33815	6.98526	6.57589	4.12583	4.89872	5.04953	6.27742	6.29753	6.67163
ENSMUSG00000008859	Rala	13.2091	12.0019	12.553	11.8982	9.44888	10.6546	12.1839	10.1265	10.048
ENSMUSG00000008892	Vdac3	13.4611	11.6083	11.4919	11.2181	11.9967	13.0065	14.2321	13.9521	12.8912
ENSMUSG00000008932	Slc1a7	0	0.0149777	0	0	0	0.0167454	0.0502348	0.0341295	0.0367507
ENSMUSG00000008958	Vps72	5.99699	5.66092	5.67575	7.90367	8.10135	7.81626	6.93989	7.18106	6.48098
ENSMUSG00000008976	Gabpa	7.76877	7.69669	7.18895	8.29844	7.4678	7.8503	7.47807	6.03393	7.03532
ENSMUSG00000008999	Bmp7	9.44848	9.36979	10.1629	5.27699	6.81992	6.03414	11.9152	9.65006	10.1229
ENSMUSG00000009013	Dynll1	8.05977	7.5911	6.89964	4.60695	5.46983	7.0646	9.8574	10.8099	9.75689
ENSMUSG00000009030	Pdcl	6.44301	6.49294	6.06457	7.94177	8.23575	8.70856	8.64953	7.67893	7.80744
ENSMUSG00000009035	Tmem184b	7.16841	5.45378	6.05198	9.9457	7.61071	8.72062	9.69867	8.92141	8.32403
ENSMUSG00000009073	Nf2	13.5231	13.124	12.8265	13.5998	15.8647	14.6856	18.5659	18.1599	17.5891
ENSMUSG00000009075	Cabp7	0.118302	0.028892	0.081786	0.00973	0.049211	0	0.143979	0.05793	0.067298
ENSMUSG00000009076	Zmat5	7.59611	7.11303	8.50668	4.54257	5.87573	6.37187	8.79919	8.43233	8.26533
ENSMUSG00000009079	Ewsr1	23.3634	23.6571	23.8391	29.897	32.1667	31.808	30.0602	28.4822	26.7941
ENSMUSG00000009090	Ap1b1	20.1776	18.668	18.4441	12.6561	13.9458	13.4023	21.8045	22.5117	20.2495
ENSMUSG00000009092	Derl3	0.162021	0.383784	0.310958	0.352544	1.2758	1.30079	2.42009	2.76661	2.03883
ENSMUSG00000009093	Gstt4	0	0	0	0.0863204	0	0	0	0	0
ENSMUSG00000009097	Tbx1	0.00990692	0	0	0.0427191	0	0.0465338	0.00516122	0.0466439	0.0184527
ENSMUSG00000009108	Gnat2	0.12125	0.0381406	0.0218356	0.0210259	0.00652326	0.0929314	0.0681997	0.124683	0.150666
ENSMUSG00000009112	Bcl2l13	5.82249	5.16082	5.13293	6.64573	7.1035	6.96867	7.22763	6.76272	7.35894
ENSMUSG00000009114	2610028H24Rik	0.0401603	0.0759084	0.0307079	0	0	0	0.0527137	0	0
ENSMUSG00000009115	Spatc1l	0.277667	0.642711	0.379958	0	0	0.01362	0	0.143343	0
ENSMUSG00000009145	Dqx1	3.2624	4.03513	3.30892	0.679803	1.36656	1.18093	2.07395	2.22708	2.33547
ENSMUSG00000009185	Ccl8	0	0.684576	0	0.498304	0.292575	0	1.92594	0	0
ENSMUSG00000009207	Lnpk	0.618606	0.593412	0.411375	0.766377	0.627239	0.599576	0.573749	0.519935	0.628069
ENSMUSG00000009210	Prr29	0	0.0507598	0	0.0087025	0	0	0	0.111816	0
ENSMUSG00000009214	Mymk	0	0	0.0352927	0	0	0	0	0	0
ENSMUSG00000009216	Fam163b	0	0.020393	0	0	0.042201	0.021042	0.247703	0.152972	0.138589
ENSMUSG00000009246	Trpm5	0.00183395	0.00654455	0.012511	0	0.00352209	0.015394	0.0258793	0.0280094	0
ENSMUSG00000009248	Ascl2	0.0319457	0	0	0	0.0779854	0.0366445	0.113898	0.0412045	0
ENSMUSG00000009281	Rarres2	4.72085	6.75796	6.58759	10.9244	6.70375	9.11083	7.02302	7.52984	5.36669
ENSMUSG00000009291	Pttg1ip	68.0041	67.9274	66.6998	57.9382	58.7677	61.7183	63.1442	68.2308	62.7022
ENSMUSG00000009292	Trpm2	0.0441118	0.0616199	0.0929252	0.0582834	0.0873664	0.0696979	0.149416	0.10151	0.0946587
ENSMUSG00000009293	Ube2g2	11.2699	8.64204	8.26655	16.295	15.2991	15.0605	13.3817	13.2244	13.9113
ENSMUSG00000009350	Mpo	0	0	0	0	0.0290268	0.027867	0	0	0
ENSMUSG00000009356	Lpo	0.0197139	0.0853048	0.0825319	1.28487	1.413	1.26144	1.32505	1.7389	1.31656
ENSMUSG00000009376	Met	22.0662	18.8485	18.3301	10.66	10.18	10.4892	15.9368	14.8789	14.4847
ENSMUSG00000009378	Slc16a12	29.3719	27.2863	28.2871	5.06396	7.66317	8.56735	24.232	19.2681	18.4364
ENSMUSG00000009394	Syn2	1.03941	1.10257	0.866104	0.364067	0.484514	0.432894	0.749659	0.750754	0.822046
ENSMUSG00000009406	Elk1	1.49387	1.62758	1.60625	1.69452	1.43226	1.51681	1.76834	1.98392	1.48971
ENSMUSG00000009418	Nav1	0.864327	0.825571	0.774452	1.08531	1.06441	1.06568	1.30988	1.45245	1.24229
ENSMUSG00000009470	Tnpo1	12.9196	13.3418	14.3646	17.3048	14.1657	13.4706	12.8692	11.9618	12.175
ENSMUSG00000009535	Rnmt	1.66786	1.53328	1.63264	3.68897	3.40608	3.62685	2.34133	2.43941	2.7206
ENSMUSG00000009545	Kcnq1	5.43424	5.98746	5.50642	2.59381	3.9446	3.86852	7.64312	8.54149	8.48943
ENSMUSG00000009549	Srp14	21.379	17.8185	18.8872	20.3189	23.2345	24.3301	25.4563	27.1239	25.1627
ENSMUSG00000009551	6330409D20Rik	0.0468479	0.0477722	0	0.145405	0.333611	0.0682965	0	0.339472	0.294385
ENSMUSG00000009555	Cdk9	6.80233	6.52534	6.45902	11.9964	11.3834	12.2918	10.4807	12.1938	10.8986
ENSMUSG00000009563	Tor2a	7.1266	6.06011	5.97399	10.1896	10.6959	12.6897	13.7005	13.683	13.329
ENSMUSG00000009566	Fpgs	14.2083	16.2349	16.7561	8.00537	11.3551	11.915	16.6291	18.6022	17.8217
ENSMUSG00000009569	Mrtfb	2.77215	2.86699	2.79993	5.27505	6.4667	5.18599	3.84434	3.78291	3.75731
ENSMUSG00000009575	Cbx5	10.6772	9.97115	9.71439	7.71836	9.89027	8.85762	13.0667	11.9597	11.6321
ENSMUSG00000009585	Apobec3	0.780795	0.806711	0.776406	4.19891	2.6611	2.66266	3.32554	2.89295	2.5169
ENSMUSG00000009596	Taf7l	0	0	0	0.0560992	0	0	0	0	0.0282292
ENSMUSG00000009614	Sardh	59.9979	54.6953	58.7554	11.6157	13.3706	13.7003	22.1927	21.5935	19.9836
ENSMUSG00000009621	Vav2	6.53001	5.65028	5.61099	3.94209	5.29347	5.01248	9.62167	8.49517	8.68012
ENSMUSG00000009628	Tex15	0.0238602	0	0.0459571	0.0122764	0	0.0219673	0.030336	0.0104486	0.0268665
ENSMUSG00000009630	Ppp2cb	18.2785	19.7196	17.4558	45.1599	40.7667	39.5781	27.2802	37.6038	30.9583
ENSMUSG00000009633	G0s2	20.9806	13.164	12.0511	24.8247	56.073	55.3066	59.078	44.8529	40.0847
ENSMUSG00000009640	Dmap1	3.99551	3.80452	4.03659	5.51914	4.79267	5.03118	4.57172	5.12185	3.89992
ENSMUSG00000009646	Pla2g12b	0.178265	0.202327	0.383581	0.205772	0.126845	0.199637	0.0976122	0.0565779	0.0897288
ENSMUSG00000009647	Mcu	2.62764	2.34697	2.22142	2.51493	2.05516	2.07779	3.81635	3.02158	2.92439
ENSMUSG00000009654	Oit3	0.104291	0.033944	0.0559655	0.0776889	0.0244511	0.0629987	1.1293	0.820061	0.840196
ENSMUSG00000009681	Bcr	6.84069	7.08221	7.65997	5.64246	5.04359	5.09466	5.46031	6.15254	5.95235
ENSMUSG00000009687	Fxyd5	1.92222	1.85052	1.87607	2.98429	3.44455	4.38798	4.75181	4.56482	4.20785
ENSMUSG00000009731	Kcnd1	0.081513	0.063639	0.057364	0.064549	0.033741	0.080524	0.162429	0.239016	0.265112
ENSMUSG00000009733	Tfcp2	3.46721	3.65853	3.80589	2.10714	2.95149	3.2335	4.52878	4.08092	3.6256
ENSMUSG00000009734	Pou6f2	0	0	0.00936297	0.00989264	0	0	0	0	0
ENSMUSG00000009739	Pou6f1	5.30467	6.18955	6.19455	9.47117	9.84402	10.0752	7.12473	6.54219	5.69512
ENSMUSG00000009741	Ubp1	14.8294	13.3154	12.9985	22.8786	24.3849	21.068	19.0911	19.1021	18.3166
ENSMUSG00000009772	Nuak2	16.6971	21.5191	22.1747	10.6835	29.6587	26.5221	47.8482	81.9748	73.1749
ENSMUSG00000009828	Cilk1	0.918603	1.01036	0.995278	2.09599	1.85326	1.86806	1.63751	1.63061	1.66135
ENSMUSG00000009863	Sdhb	81.4328	71.3224	75.1445	37.4079	34.8688	43.8825	50.9898	48.4119	46.4266
ENSMUSG00000009876	Cox4i2	0.369514	0.14355	0.598486	0.154231	0.438208	0.232669	0.518424	0.394148	0.389711
ENSMUSG00000009894	Snap47	19.3941	18.1385	17.3726	5.0285	7.83389	8.21401	11.5429	13.2584	12.0684
ENSMUSG00000009905	Kdsr	2.23219	2.64692	2.83591	3.12557	2.90996	3.21155	2.12091	2.34764	2.56671
ENSMUSG00000009907	Vps4b	5.99742	5.92109	5.95239	10.1215	8.82999	8.9729	7.44559	6.96074	7.32345
ENSMUSG00000009927	Rps25	40.457	39.2219	38.2793	43.0308	42.5441	45.7323	47.3854	46.8785	41.3013
ENSMUSG00000009941	Nxf2	0	0	0.0370887	0	0	0.0192446	0	0	0
ENSMUSG00000009995	Taz	7.24651	6.27736	6.2482	7.59804	9.59043	9.77281	11.2174	10.9722	10.9184
ENSMUSG00000010021	Kif19a	0.0740755	0.0793151	0	0	0.0625923	0.0912961	0.101243	0.174654	0.0638143
ENSMUSG00000010025	Aldh3a2	38.9944	30.9528	31.6012	20.8841	31.7607	29.9309	20.3931	20.3018	19.2067
ENSMUSG00000010044	Zmynd10	6.93503	6.20247	7.35706	0.447195	1.06642	1.11816	1.50521	1.42461	1.55905
ENSMUSG00000010045	Tmem115	12.874	10.85	10.0411	17.6757	16.1293	16.8295	12.0728	15.9168	13.6129
ENSMUSG00000010047	Hyal2	13.2698	12.0395	13.0278	13.9541	18.2047	19.2251	15.0724	16.1415	16.6078
ENSMUSG00000010048	Ifrd2	12.3264	12.8356	12.31	5.74075	7.66839	7.3549	15.2384	14.8418	12.9683
ENSMUSG00000010051	Hyal1	2.10047	2.97761	3.04276	5.39739	10.3393	8.98665	6.16757	6.57254	6.94978
ENSMUSG00000010054	Tusc2	22.1284	18.9097	19.2617	27.7834	25.1818	28.2517	17.8029	22.0625	21.9467
ENSMUSG00000010057	Nprl2	10.4647	10.4995	9.9158	4.00095	5.86197	6.9367	9.10513	11.21	10.5532
ENSMUSG00000010064	Slc38a3	8.48657	10.2691	7.88889	6.6788	14.3549	15.2009	26.1045	27.7218	28.8008
ENSMUSG00000010066	Cacna2d2	0.0666776	0.0548907	0.0448462	0.0303927	0.0315867	0.0293435	0.0332637	0.0205857	0.00816648
ENSMUSG00000010067	Rassf1	2.82509	2.99798	2.74664	6.37039	7.33241	8.04445	4.29098	6.3737	4.97267
ENSMUSG00000010080	Epn3	8.43061	6.29215	6.05722	8.25351	8.00024	10.5524	17.0134	16.4874	12.6735
ENSMUSG00000010095	Slc3a2	41.8215	43.2452	44.3248	75.3011	87.1127	89.1644	47.3755	59.7491	56.3075
ENSMUSG00000010097	Nxf1	18.9723	18.3961	18.0454	19.2708	18.9227	17.2778	22.2643	23.8879	23.7531
ENSMUSG00000010110	Stx5a	9.36502	8.42045	8.22497	11.5998	10.6487	11.525	10.0267	12.0281	11.3444
ENSMUSG00000010122	Slc47a1	170.888	162.412	160.414	15.7329	18.2543	19.6509	48.0993	37.107	38.864
ENSMUSG00000010142	Tnfrsf13b	0.204466	0.345315	0.161108	0.266081	0.160398	0.225703	0.185098	0.0612467	0.0456917
ENSMUSG00000010154	Spire2	2.43894	1.69444	2.38576	2.57931	2.5506	2.43814	2.72049	2.86769	2.13583
ENSMUSG00000010175	Prox1	1.61923	1.79929	1.75472	0.437841	0.357353	0.441932	1.3581	0.987495	0.909701
ENSMUSG00000010205	Raver1	11.7174	10.566	11.8514	9.42732	11.0679	13.6428	13.2549	1.4056	12.703
ENSMUSG00000010277	2610507B11Rik	50.475	47.4737	47.4675	41.2144	40.9657	40.5307	44.2371	43.622	44.2813
ENSMUSG00000010290	AI597479	3.44367	3.83888	3.12383	3.68254	4.33257	4.05846	4.62563	4.29839	4.31761
ENSMUSG00000010307	Tmem86a	9.66189	13.1195	14.8204	3.74296	4.02213	5.38297	5.24498	4.6078	6.09813
ENSMUSG00000010311	Optc	0.151175	0.0503284	0.0381809	0.0182183	0	0.0247583	0	0	0.00837306
ENSMUSG00000010342	Tex14	0.0725498	0.0594653	0.027837	0.0392791	0.0351972	0.0373345	0.0182256	0.0840099	0.0144201
ENSMUSG00000010358	Ifi35	4.44684	3.81268	3.5363	26.0411	17.0227	17.9441	11.7868	14.273	12.6094
ENSMUSG00000010362	Rdm1	7.20023	7.8457	8.35807	4.04985	5.74613	4.95108	5.75966	6.69452	6.59321
ENSMUSG00000010376	Nedd8	29.8029	24.5724	25.1197	20.5527	22.2492	25.9837	25.2488	27.4532	23.9837
ENSMUSG00000010392	Gosr1	11.1152	10.5637	10.2091	18.4384	17.5028	16.8452	16.6125	16.2349	16.5452
ENSMUSG00000010406	Mrpl52	7.9956	6.24477	6.29493	10.5931	9.46524	11.0182	11.7052	10.893	10.4709
ENSMUSG00000010435	Spaca7	0	0	0	0	0	0	0.0586067	0.0772504	0.146495
ENSMUSG00000010453	Kansl3	13.6699	13.8706	13.4305	14.9465	13.5852	13.9632	17.0986	17.4364	17.2296
ENSMUSG00000010461	Eya4	0.0851449	0.0649651	0.0654472	0.0253515	0.0526917	0.0503775	0.0955149	0.0633049	0.0927639
ENSMUSG00000010476	Ebf3	0.0171269	0.0415324	0.0196929	0.0231536	0	0.0183398	0.0337595	0.00578854	0.00703363
ENSMUSG00000010492	Uckl1os	0.192104	0.274853	0.187432	0.374596	0.118561	0.155489	0.665682	0.449324	0.346388
ENSMUSG00000010505	Myt1	0	0	0	0.00875725	0	0.0227891	0	0.00839489	0.0154154
ENSMUSG00000010517	Faf1	8.93458	6.9215	6.53044	7.55536	8.1151	9.01212	8.51114	8.63538	8.39719
ENSMUSG00000010529	Gm266	0.261159	0.447361	0.595868	0.973784	0.112912	0.581412	0.796439	0.247871	0.122066
ENSMUSG00000010538	Tsacc	0.881786	0.92973	1.01512	0.436595	0.461591	0.64527	1.29667	1.48648	1.44983
ENSMUSG00000010554	Mettl16	1.77275	1.67808	1.70775	0.88749	1.12219	1.0331	1.6657	1.80451	1.77445
ENSMUSG00000010592	Dazl	0	0.0173706	0.0171198	0	0	0	0	0	0
ENSMUSG00000010601	Apol7a	0	0	0	0.0914598	0.0589633	0	0	0	0
ENSMUSG00000010607	Pigyl	14.6685	12.1762	11.3221	9.68238	8.80241	10.887	16.1528	15.5579	13.3108
ENSMUSG00000010608	Rbm25	5.26263	4.98888	4.82293	6.63577	6.26586	6.78771	7.02551	6.31948	6.56993
ENSMUSG00000010609	Psen2	3.01474	3.0582	2.83295	5.32754	5.25793	5.61275	3.35094	3.90321	4.26317
ENSMUSG00000010651	Acaa1b	115.783	74.113	76.5775	22.5146	47.5006	51.0822	85.7044	86.7763	83.2324
ENSMUSG00000010660	Plcd1	1.42881	1.74636	1.62927	2.43459	2.59467	2.488	2.73941	2.6761	2.75643
ENSMUSG00000010663	Fads1	21.3853	20.0399	20.7437	7.68486	11.3055	11.8983	19.9925	16.9197	16.2528
ENSMUSG00000010721	Lmbr1	1.64254	1.74724	1.84342	1.90844	2.45222	2.72501	3.05175	2.91648	2.76546
ENSMUSG00000010751	Tnfrsf22	0.915293	0.844292	0.713093	0.495939	0.689694	1.13136	1.06293	0.932273	1.17075
ENSMUSG00000010755	Cars	2.25416	2.10485	2.10014	3.04627	2.54193	3.25599	3.225	3.17652	3.55745
ENSMUSG00000010760	Phlda2	6.15717	4.44669	3.8799	1.79664	3.87128	4.67834	4.45887	3.86449	3.68889
ENSMUSG00000010797	Wnt2	0.041294	0.230375	0.112695	0	0	0.048574	0.054126	0.059313	0
ENSMUSG00000010825	Grid2ip	0	0	0.0335398	0	0	0	0	0.00578694	0.024026
ENSMUSG00000010830	Kdelr3	0.681415	0.501688	0.611551	0.984103	0.888324	1.72211	1.2891	1.86943	1.87876
ENSMUSG00000010841	Cfap97d1	0.0241699	0.0267878	0.0387756	0	0	0	0.052291	0	0
ENSMUSG00000010911	Apip	8.87469	6.21323	6.45613	4.00081	5.00155	4.91324	8.4442	9.16922	9.04957
ENSMUSG00000010914	Pdhx	7.23236	7.38796	6.7182	7.11077	8.12753	7.83847	8.51823	8.26934	8.01012
ENSMUSG00000010936	Vac14	4.22444	3.55474	3.64457	3.67181	3.77623	3.24454	4.57294	4.47309	4.26648
ENSMUSG00000011008	Mcoln2	0.331713	0.347417	0.214048	0.83282	0.892352	1.03682	1.36365	1.18896	1.37571
ENSMUSG00000011034	Slc5a1	11.4458	11.2438	12.0815	17.6613	12.1411	12.3257	22.9715	21.0526	21.6256
ENSMUSG00000011096	Akt1s1	14.8765	13.7337	14.1281	16.6163	17.2553	18.2818	14.2986	16.5076	16.0668
ENSMUSG00000011114	Tbrg1	6.98323	6.43365	6.70465	48.646	34.5302	38.1439	17.2245	18.5819	17.4555
ENSMUSG00000011118	Panx3	0	0	0	0.0183376	0	0	0	0	0
ENSMUSG00000011148	Adssl1	2.97368	2.76199	3.56304	0.423033	0.923234	1.1834	2.26405	2.26143	1.86303
ENSMUSG00000011158	Brf1	3.37985	3.52928	3.69644	2.97205	3.55766	3.53542	4.75651	4.78481	4.69646
ENSMUSG00000011171	Vipr2	0.0207718	0.0431573	0.0512369	0	0.0116582	0	0.0381469	0.0773352	0.0579711
ENSMUSG00000011179	Odc1	207.82	183.885	189.806	68.3813	58.0216	63.284	69.8492	61.5761	60.223
ENSMUSG00000011254	Thg1l	1.18843	1.56347	1.50233	2.25072	2.71639	2.48648	1.94648	2.27064	2.49994
ENSMUSG00000011256	Adam19	0.447924	0.552559	0.386165	0.154974	0.414436	0.241358	0.495693	0.462329	0.361889
ENSMUSG00000011257	Pabpc4	9.93857	8.7192	9.01464	8.6235	10.4482	11.1928	9.62444	9.19369	10.6284
ENSMUSG00000011263	Exoc3l2	6.0032	6.65037	5.68649	3.14069	5.47071	5.77807	9.90244	12.8121	10.3026
ENSMUSG00000011267	Zfp296	0.225819	0.476827	0.354122	0.168989	0.107069	0.160478	0.267945	0.507878	0.356128
ENSMUSG00000011305	Plin5	1.33503	0.996744	1.51357	3.53868	4.23608	4.89181	9.10015	10.4926	9.49356
ENSMUSG00000011306	Sugp1	4.26838	4.75385	4.76715	3.90411	5.76574	5.51501	6.42661	5.99478	5.98602
ENSMUSG00000011382	Dhdh	2.05155	2.67403	2.53833	0.547287	1.323	1.02965	2.20658	1.51532	1.70669
ENSMUSG00000011427	Zfp790	2.24735	3.48253	3.29319	2.0039	2.94076	3.33425	4.63874	4.798	4.85116
ENSMUSG00000011463	Cpb1	0	0	0	0	0.0144208	0	0	0	0
ENSMUSG00000011589	Fsd1	0	0.0179533	0	0.0908659	0.0379077	0.0554361	0.0650274	0.0612122	0.00864836
ENSMUSG00000011632	Pinlyp	0	0	0	0	0	0	0	0	0.111604
ENSMUSG00000011658	Fuz	4.18356	3.74712	3.46675	2.09146	2.17209	2.62226	3.41108	3.18852	2.85479
ENSMUSG00000011751	Sptbn4	0.00706949	0.0428212	0.0357531	0.00634141	0.00661765	0.00606244	0	0.0133057	0.0121386
ENSMUSG00000011752	Pgam1	98.4986	86.8282	90.5741	41.0751	49.286	52.6164	96.1603	86.1258	87.29
ENSMUSG00000011831	Evi5	12.9046	12.4401	12.9053	10.7961	11.6605	11.1673	13.0143	11.7075	12.3163
ENSMUSG00000011832	Evi5l	1.69764	1.96049	2.08392	1.74254	1.81571	1.92038	2.96246	2.73698	2.26649
ENSMUSG00000011837	Snapc2	7.64425	5.6317	5.7934	8.75195	9.05518	9.2132	8.36268	9.00257	9.76862
ENSMUSG00000011877	Git1	11.898	11.2288	11.3755	25.4257	24.5857	25.8125	18.4471	20.5831	19.3735
ENSMUSG00000011884	Gltp	29.2646	26.7291	27.424	23.6696	24.7837	26.8364	26.1666	26.4622	25.7327
ENSMUSG00000011958	Bnip2	6.67888	6.32432	5.87134	8.63528	7.82717	8.88857	10.2512	7.50559	8.96877
ENSMUSG00000011960	Ccnt1	3.40937	3.23196	3.36361	4.10729	4.37009	4.12076	4.78421	4.96146	4.94702
ENSMUSG00000012017	Scarf2	2.50809	1.79281	2.06118	2.38693	2.17843	1.99084	2.67423	3.24795	2.62204
ENSMUSG00000012042	4930579F01Rik	0	0	0.10836	0.272682	0.482541	0.231757	0.00403318	0.0862883	0
ENSMUSG00000012076	Brms1l	4.45873	3.73365	3.6546	2.70705	3.35825	3.11721	6.30574	6.49102	6.65578
ENSMUSG00000012114	Med15	2.51568	2.1007	1.98972	5.80964	4.76054	5.28736	4.25537	4.26905	4.07041
ENSMUSG00000012117	Dhdds	10.3479	9.72953	9.93405	10.2072	9.84185	9.33953	9.3599	11.3605	9.25768
ENSMUSG00000012123	Crybg2	0.0651607	0.182368	0.224095	3.11211	3.58512	3.02696	3.07048	3.53571	2.97867
ENSMUSG00000012126	Ubxn11	0.228428	0.306327	0.214595	0.357944	0.325715	0.342371	0.322279	0.327873	0.210113
ENSMUSG00000012187	Mogat1	46.4301	36.0268	34.1174	21.8677	23.3783	25.5442	17.492	13.5863	12.9317
ENSMUSG00000012296	Tjap1	3.26473	2.83601	2.68307	4.2223	3.71047	3.87611	3.74516	4.69436	4.02216
ENSMUSG00000012350	Ehf	8.37419	4.00587	3.95842	10.4497	7.9503	9.03972	13.3108	11.2573	9.97082
ENSMUSG00000012396	Nanog	0.0275655	0	0.0272115	0	0	0	0	0	0
ENSMUSG00000012405	Rpl15	61.0567	49.8566	56.9931	63.2171	60.6138	66.524	76.8806	76.0145	71.1902
ENSMUSG00000012422	Tmem167	2.04599	1.81059	1.89884	2.14917	2.42195	2.45639	2.6399	2.59174	2.5708
ENSMUSG00000012428	Steap4	0.419055	0.412456	0.505684	11.8742	4.19503	4.57429	4.97926	4.36181	4.25003
ENSMUSG00000012429	Mplkip	1.8212	2.0373	2.01233	0.995024	1.20344	1.59555	2.10641	2.20469	1.98089
ENSMUSG00000012443	Kif11	0.174147	0.119081	0.0779753	0.100205	0.0575819	0.135484	0.0602072	0.0948068	0.147786
ENSMUSG00000012483	Rpa3	2.61722	2.57328	3.08627	2.4848	2.27957	2.63389	3.30776	3.52247	3.47972
ENSMUSG00000012519	Mlkl	0.566882	0.857429	0.509138	12.4265	8.22493	8.70091	6.07055	6.12983	5.70045
ENSMUSG00000012535	Tnpo3	5.65431	5.14399	4.97896	4.57317	4.81562	4.6202	6.20379	5.84459	5.83158
ENSMUSG00000012609	Ttll5	0.748464	0.68447	0.74181	0.303041	0.405791	0.4099	0.727376	0.621546	0.630231
ENSMUSG00000012640	Zfp715	3.74066	3.65754	3.93479	2.40148	3.89437	3.11467	4.45273	4.89042	4.27664
ENSMUSG00000012705	Retn	0.0323104	0.10915	0	0.0398809	0	0	0	0	0
ENSMUSG00000012777	Acp4	0	0.0552206	0	0	0.0259936	0.0566126	0.085027	0	0.174428
ENSMUSG00000012819	Cdh23	0.00721152	0.00939882	0.0089524	0	0.00679494	0.00834804	0.0191532	0.00845219	0
ENSMUSG00000012848	Rps5	59.4982	50.1311	59.5082	77.195	67.9248	82.5507	92.9899	90.2369	82.4785
ENSMUSG00000012889	Podnl1	0	0.0885298	0.0208386	0	0	0	0.0343911	0.0562774	0
ENSMUSG00000013033	Adgrl1	3.19834	2.71631	3.01164	1.18687	1.70758	1.62474	3.56963	3.95965	3.5258
ENSMUSG00000013076	Amotl1	2.63465	2.17441	2.02616	2.08358	2.10957	2.0228	3.06459	2.52722	2.7917
ENSMUSG00000013083	2200002J24Rik	0.379432	0.321357	0	0	0	0	0.0789172	0	0
ENSMUSG00000013089	Etv5	4.83832	4.60294	4.72926	3.94598	4.48053	4.37619	4.19508	2.70383	2.43053
ENSMUSG00000013091	Tmem190	0.382876	0.462729	0.398343	0.144596	0.202614	0.13853	0.547591	0.884774	0.449567
ENSMUSG00000013150	Gfod2	1.71296	1.12644	1.26224	2.17909	1.85327	1.84468	2.50047	2.56284	2.71769
ENSMUSG00000013155	Enkd1	1.16069	0.752607	0.91722	0.825187	0.896595	1.1474	1.04389	0.96414	0.808006
ENSMUSG00000013158	4933405L10Rik	0.131371	0	0.077926	0.250251	0.208079	0.153037	0.139047	0	0.120759
ENSMUSG00000013160	Atp6v0d1	45.1996	41.0018	42.641	36.4505	40.9479	46.3683	44.063	49.5917	47.3605
ENSMUSG00000013236	Ptprs	0.733767	0.952515	0.853639	0.19936	0.25416	0.23944	0.836009	0.717137	0.729534
ENSMUSG00000013275	Slc41a1	3.79528	4.42734	4.65206	19.7355	18.6223	18.3607	11.8865	13.8445	14.6087
ENSMUSG00000013338	Fer1l4	0.0825832	0.129354	0.160613	0	0.0199862	0.0182419	0.08769	0	0
ENSMUSG00000013367	Iglon5	0.086611	0.136559	0.074825	0	0.227431	0.102807	0.176095	0.085332	0.159225
ENSMUSG00000013415	Igf2bp1	1.06538	1.09654	1.04607	0.0963591	0.200684	0.186582	0.3276	0.200209	0.208993
ENSMUSG00000013418	B4galnt2	0	0.181681	0.095326	0.073015	0.04452	0	0.100322	0.090183	0.063235
ENSMUSG00000013419	Zfp651	1.55476	1.35298	1.34418	1.74794	1.52062	1.46897	2.67245	2.6334	2.19746
ENSMUSG00000013465	Nelfb	12.3264	10.9741	10.2817	10.9311	11.4844	11.9751	11.2123	11.569	11.2536
ENSMUSG00000013483	Card14	0.728514	1.24164	0.876478	2.62761	2.62526	2.84359	1.68053	1.83918	1.58262
ENSMUSG00000013495	Tmem175	6.58576	5.82131	5.46179	2.55118	3.06836	3.30985	4.81961	4.70491	4.77191
ENSMUSG00000013523	Bcas1	0	0.0260722	0.0765041	0.0166813	0.0667199	0	0	0	0.017192
ENSMUSG00000013539	Tango2	6.47124	6.14399	6.60246	1.98327	2.62777	2.62079	3.45632	3.74893	3.59163
ENSMUSG00000013562	4833413E03Rik	0.064498	0.147097	0.065213	0	0.138278	0.0846083	0.0765871	0.0446217	0.0636058
ENSMUSG00000013584	Aldh1a2	0.60367	0.754372	0.669122	5.17808	4.13148	6.25568	11.8288	6.93587	5.5204
ENSMUSG00000013593	Ndufs2	126.031	110.262	115.514	84.9287	89.4098	98.5701	88.6828	91.6439	87.1053
ENSMUSG00000013611	Snx31	3.02042	2.54829	2.06645	0.248825	0.230817	0.152269	0.217455	0.0940475	0.0899325
ENSMUSG00000013622	Atraid	28.4275	25.9615	25.6925	17.1509	17.069	19.3277	24.2038	24.3975	24.7772
ENSMUSG00000013629	Cad	1.55402	1.31913	1.35306	1.29009	2.06791	1.78616	3.41282	3.65964	3.34964
ENSMUSG00000013643	Lypd8	0	0	0	7.31848	4.81248	4.69734	19.0447	6.59802	7.83371
ENSMUSG00000013646	Sh3bp5l	3.85004	3.6643	3.83648	2.48246	2.86715	2.5708	3.55723	4.11739	3.54511
ENSMUSG00000013662	Atad1	11.2507	10.794	10.7616	17.787	14.9243	14.6288	15.5992	13.2053	14.5003
ENSMUSG00000013663	Pten	9.11906	7.9169	7.55191	7.35492	7.34636	7.20568	8.44296	8.24701	8.87761
ENSMUSG00000013698	Pea15a	11.7242	10.0436	9.27329	15.8578	19.0822	20.7993	21.1832	22.5031	21.5183
ENSMUSG00000013701	Timm23	19.7885	19.6575	17.4368	21.728	19.0274	19.627	22.6879	23.5477	21.4393
ENSMUSG00000013707	Tnfaip8l2	0.685759	0.357427	0.436953	0.296631	0.658487	0.814748	1.6336	1.47409	1.99711
ENSMUSG00000013736	Trnt1	4.30129	5.14422	4.93942	8.25905	7.02924	7.36887	6.18954	4.55418	5.37759
ENSMUSG00000013766	Ly6g6e	0	0.220462	0.201461	0.804215	0.321223	0.5386	0.526207	0.202296	0.300892
ENSMUSG00000013787	Ehmt2	17.5732	15.8328	15.1924	16.2851	15.9572	17.3395	19.516	19.2486	18.2504
ENSMUSG00000013822	Elof1	15.7298	14.1394	14.3737	12.8897	13.7374	15.0411	15.4605	16.8883	16.0026
ENSMUSG00000013833	Med16	4.86009	5.11571	5.55559	6.93831	6.87498	6.75921	6.06397	6.32943	6.27173
ENSMUSG00000013846	St3gal1	2.34211	2.47473	2.30856	3.39771	3.75837	3.33528	5.9249	5.71701	5.54588
ENSMUSG00000013858	Tmem259	21.073	20.0377	19.7829	18.4166	17.8495	19.7355	22.8472	24.0687	22.5793
ENSMUSG00000013878	Rnf170	2.28593	2.30148	2.21854	2.49048	3.64566	3.33835	4.53347	4.07904	3.77763
ENSMUSG00000013921	Clip3	0.279491	0.351862	0.221518	0.438793	0.581685	0.435483	0.430059	0.532492	0.687827
ENSMUSG00000013928	Thap8	0.0100627	0	0.026213	0.112536	0.119835	0.0888897	0.121234	0.0636558	0.051849
ENSMUSG00000013936	Myl2	0	0	0	0	0	0	0	0	0.115704
ENSMUSG00000013973	Dedd	2.79836	2.48305	2.81706	3.49931	2.89589	3.46152	3.41409	2.78334	3.27868
ENSMUSG00000013974	Mcemp1	0.097032	0.075416	0.10958	0.18444	0.475337	0.458086	0.195932	0.413679	0.264575
ENSMUSG00000013997	Nit1	28.4319	26.1158	25.4192	14.7648	20.3491	21.426	19.6394	21.039	20.9802
ENSMUSG00000014030	Pax5	0.0345773	0.0189147	0.0352744	0.0612004	0.00602131	0.00717675	0.0164971	0	0.0140461
ENSMUSG00000014039	Prdm15	0.770925	0.706807	0.583965	0.689485	0.463196	0.569694	0.959334	1.00873	0.94023
ENSMUSG00000014074	Rnf168	2.8263	2.64008	2.83407	4.15799	3.85396	4.47378	4.17309	3.70346	4.04893
ENSMUSG00000014075	Tctex1d2	2.66183	2.79297	3.07507	2.76228	2.94526	3.38243	3.37774	2.65274	2.64886
ENSMUSG00000014077	Chp1	37.2675	33.5792	36.111	81.8432	89.4386	89.0226	95.3371	102.497	101.463
ENSMUSG00000014158	Trpv4	31.9304	28.6832	27.4569	11.2624	14.3838	14.1632	23.448	24.8982	22.9334
ENSMUSG00000014164	Klhl3	7.02727	8.73352	8.43485	0.711259	1.4469	1.34414	7.42087	5.78153	5.561
ENSMUSG00000014177	Tvp23b	11.9087	10.0355	11.4666	5.38572	7.26165	7.90126	12.139	11.2563	12.701
ENSMUSG00000014195	Dnajc7	8.95355	7.58692	7.78192	8.05045	9.59509	11.1829	11.7472	11.7533	11.3328
ENSMUSG00000014198	Zfp385c	0.0166531	0.0692419	0.0211361	0	0.0336148	0.0510814	0.0200738	0.0473583	0.0484697
ENSMUSG00000014226	Cacybp	16.2393	10.2799	10.966	11.5656	9.88024	10.3652	12.8334	10.6463	11.7285
ENSMUSG00000014232	Cluap1	4.65276	4.45908	4.8711	3.94245	4.45279	5.22695	4.96682	5.26698	4.86532
ENSMUSG00000014243	Zswim7	7.58593	6.16	7.49023	8.64512	8.8016	10.2344	9.83431	9.99363	10.4785
ENSMUSG00000014245	Pigl	3.70097	4.11528	3.88582	3.69177	5.003	4.57548	5.2595	5.07198	5.59501
ENSMUSG00000014294	Ndufa2	46.9524	39.5919	50.3319	33.6154	29.6526	34.6243	38.2029	41.2449	39.1057
ENSMUSG00000014301	Pam16	5.63979	5.17656	5.30704	2.60697	3.61439	4.10805	6.6378	6.77095	5.18428
ENSMUSG00000014303	Glis2	36.6727	30.9985	29.7576	7.5235	10.5137	10.2807	25.4921	28.5137	27.7552
ENSMUSG00000014313	Cox6c	41.0694	38.5569	41.1368	31.8182	26.91	29.031	32.4174	36.9886	33.707
ENSMUSG00000014329	Bicc1	23.3686	22.3495	21.8917	9.71058	11.8682	11.9027	23.7964	19.4544	19.3866
ENSMUSG00000014349	Ube2z	15.5292	14.1984	12.8346	23.3983	20.9351	21.741	20.7313	21.5867	20.1623
ENSMUSG00000014351	Gip	0	0	0.11979	0	0	0	0	0	0
ENSMUSG00000014353	Tmem87b	4.36103	4.81532	5.01775	16.7155	14.2053	14.0635	7.96232	7.99228	7.89466
ENSMUSG00000014355	Anapc1	4.54668	4.0754	4.07076	3.46484	4.08834	3.80091	5.29986	5.14836	4.97753
ENSMUSG00000014361	Mertk	10.7126	9.93008	9.6277	12.8844	13.4709	12.0327	17.6162	14.8103	14.7305
ENSMUSG00000014402	Tsg101	17.9413	15.5344	15.1798	19.8453	19.7544	20.9072	18.3663	18.505	19.7287
ENSMUSG00000014418	Hps5	14.1626	14.782	14.7508	2.51756	3.32618	3.64464	8.88537	7.19799	7.15716
ENSMUSG00000014426	Map3k4	4.54266	4.27755	4.41916	2.34502	2.82923	2.48781	3.85009	3.50273	3.5684
ENSMUSG00000014444	Piezo1	10.0406	9.32113	8.51376	19.5181	21.1446	20.8645	25.8627	30.9928	29.1795
ENSMUSG00000014453	Blk	0.117455	0.083523	0.0924831	0	0.00818583	0	0	0.0247868	0
ENSMUSG00000014470	Rnf166	7.18199	6.15972	7.11058	7.51567	7.90741	8.40351	7.17865	8.56851	8.35724
ENSMUSG00000014496	Ankrd28	3.64003	4.04631	4.2762	5.13156	5.28434	5.1041	5.422	4.86374	4.90384
ENSMUSG00000014498	Ankrd52	6.57532	6.663	6.31832	9.35038	9.47541	8.85015	8.86138	9.74891	9.40331
ENSMUSG00000014503	Pkd2l2	0.768048	0.725536	1.01043	0.637073	0.456056	0.739199	0.570503	0.654348	0.771444
ENSMUSG00000014504	Srp19	4.49173	4.20645	4.27853	6.50984	6.19849	6.43834	5.40496	5.45501	5.24819
ENSMUSG00000014547	Wdfy2	3.0354	2.40938	2.67906	2.8088	2.80843	2.94879	3.37141	2.42732	2.69635
ENSMUSG00000014550	Rbsn	3.3096	3.45438	3.51594	3.53655	3.02248	3.04742	3.54218	3.43998	3.28426
ENSMUSG00000014551	Mrps25	5.43201	4.2542	4.94894	1.70621	1.77832	2.43951	4.25722	4.9085	4.17948
ENSMUSG00000014554	Dguok	2.87951	2.1808	2.35819	1.92905	2.15629	2.55653	2.57074	3.07507	2.82024
ENSMUSG00000014592	Camta1	0.598492	0.692103	0.634015	0.692543	0.850978	0.914777	0.877263	0.86146	0.778919
ENSMUSG00000014599	Csf1	1.63775	1.98915	1.6682	9.33849	6.13174	7.429	19.2057	19.4775	16.7775
ENSMUSG00000014601	Strip1	8.49493	6.81699	6.84846	6.00645	7.09287	6.92462	9.79209	8.76849	8.64186
ENSMUSG00000014602	Kif1a	0.0642179	0.0775419	0.0619082	0.132813	0.0974201	0.0941732	0.111096	0.103452	0.0965898
ENSMUSG00000014606	Slc25a11	50.2957	44.5375	48.907	15.9081	21.1974	24.2115	41.9871	35.7324	33.1425
ENSMUSG00000014609	Chrne	0.253042	0.158111	0.212442	0	0.0144512	0	0	0	0
ENSMUSG00000014633	Cmc2	3.02078	2.46024	2.55418	0.783765	1.22701	1.24612	1.90197	1.64658	1.53347
ENSMUSG00000014668	Chfr	4.16271	3.85099	4.48343	5.68132	5.59864	5.95091	6.34913	5.90868	6.12505
ENSMUSG00000014686	Ceacam16	0	0	0	0.08658	0.090431	0.035439	0	0.05169	0
ENSMUSG00000014704	Hoxa2	0.860123	0.581452	0.626781	0.284431	0.492377	0.350953	1.10006	0.915779	0.832559
ENSMUSG00000014725	Adam28	0.0392924	0.0291433	0.0212429	0.0254938	0	0.0220365	0.0479573	0	0.0062129
ENSMUSG00000014747	Ankrd53	0.094453	0	0.058176	0.149923	0	0.109244	0.281641	0.259238	0.104248
ENSMUSG00000014748	Tex261	16.7433	15.9942	16.5067	16.7033	20.5007	20.5237	21.1097	23.0975	22.0251
ENSMUSG00000014763	Fam120b	3.97088	3.93325	3.9361	2.11147	2.60136	2.7358	3.94536	4.63767	4.70453
ENSMUSG00000014767	Tbp	1.44792	1.61799	1.58742	2.145	2.04912	2.10948	2.24762	2.08444	2.34617
ENSMUSG00000014769	Psmb1	16.308	12.6706	14.3843	18.9739	17.4898	20.3927	20.152	19.6021	18.4458
ENSMUSG00000014771	Pdcd2	1.23463	0.960333	0.864727	1.38803	1.69516	1.6522	1.05853	1.00811	1.32831
ENSMUSG00000014773	Dll1	1.43753	2.08998	1.62128	2.26045	1.8145	2.05229	2.46828	2.50754	2.11113
ENSMUSG00000014776	Nol3	2.35906	2.53243	2.40323	0.79782	1.11062	1.04694	2.12869	1.49291	1.93107
ENSMUSG00000014778	Fhod1	3.58865	2.71311	3.09993	2.18829	2.91038	2.86911	5.33236	5.18627	4.32248
ENSMUSG00000014782	Plekhg4	0.0291895	0.0164628	0	0.0113796	0.0329518	0.046474	0.0206813	0.0274888	0
ENSMUSG00000014786	Slc9a5	0.335981	0.194243	0.226113	0.0971888	0.111573	0.131668	0.394884	0.239147	0.256144
ENSMUSG00000014791	Elmo3	9.54048	11.1089	9.65278	10.2415	11.8664	12.5999	15.1353	13.0719	12.7307
ENSMUSG00000014813	Stc1	0.781535	0.665311	0.800169	2.11866	1.05591	1.25782	0.946762	1.20471	0.794487
ENSMUSG00000014837	4931428F04Rik	0.368037	0.541714	0.452466	0.576684	0.547761	0.629251	0.888115	1.00388	0.728906
ENSMUSG00000014846	Tppp3	0.410406	0.833576	0.549348	0.546238	0.465299	0.630578	0.725499	0.572693	0.877728
ENSMUSG00000014850	Msh3	1.86034	1.73511	1.61666	0.827745	0.900643	0.903558	1.94927	1.7315	1.72002
ENSMUSG00000014852	Adamts13	0.0399805	0.00164565	0.0274486	0.022574	0.0603161	0.0233343	0.0820006	0.0199581	0.043441
ENSMUSG00000014856	Tmem208	15.0135	11.908	11.5402	11.9535	11.3632	13.7447	13.5552	13.4051	10.948
ENSMUSG00000014859	E2f4	10.5861	10.3777	10.9429	17.2168	15.6222	15.8444	16.2707	17.8874	16.0899
ENSMUSG00000014867	Surf4	42.3717	36.832	36.3425	77.8349	86.1825	91.6989	71.6368	79.6238	78.3916
ENSMUSG00000014873	Surf2	4.5882	4.98289	5.17655	2.93367	3.60318	3.87652	5.91116	6.77396	7.01828
ENSMUSG00000014905	Dnajb9	17.3063	12.3863	12.802	45.5877	48.7554	50.967	30.2811	36.2958	40.7054
ENSMUSG00000014907	Naf1	2.78058	2.65339	2.98107	3.82319	3.87315	3.8172	3.86005	2.59712	3.46728
ENSMUSG00000014932	Yes1	3.47233	3.68807	3.56795	4.8607	3.97224	4.24	4.35075	3.81543	4.44005
ENSMUSG00000014956	Ppp1cb	11.05	10.0883	9.91737	12.7487	11.649	12.8181	13.2238	12.3101	13.3456
ENSMUSG00000014959	Gorasp2	18.0523	13.5014	13.8796	28.3799	28.9366	29.8367	25.173	25.7527	25.8409
ENSMUSG00000014980	Tsen15	1.78609	1.76174	1.68621	1.7556	2.16601	2.08231	2.29641	2.43592	2.18735
ENSMUSG00000015002	Efr3a	4.81579	4.32473	4.56732	4.48317	4.23248	4.237	5.32628	4.70078	4.72114
ENSMUSG00000015013	Trappc2l	9.20433	7.3209	6.98602	4.94089	5.11444	5.64219	7.86892	7.20663	7.02398
ENSMUSG00000015016	Acsf3	13.5944	13.7975	12.3083	11.5797	13.4653	12.3774	12.5454	13.535	13.1577
ENSMUSG00000015023	Ddx19a	8.60528	7.58145	7.87062	9.17427	9.08881	9.3628	10.1684	10.979	9.77914
ENSMUSG00000015027	Galns	43.0083	41.0296	39.5302	30.0059	37.4652	37.8756	19.3584	18.4727	18.2809
ENSMUSG00000015053	Gata2	3.53812	3.14216	3.30356	2.57464	2.92446	2.8263	5.13268	5.41861	4.78955
ENSMUSG00000015083	C8g	6.52651	6.2487	6.24181	1.79192	2.37515	3.31851	2.25046	1.80463	1.72359
ENSMUSG00000015085	Entpd2	3.06643	2.72093	3.14403	6.7408	6.599	8.0067	9.41448	7.99176	7.08519
ENSMUSG00000015087	Rabl6	12.0402	9.40444	9.76188	8.22623	8.55576	8.09031	10.5879	9.55649	9.85315
ENSMUSG00000015090	Ptgds	2.2276	1.0422	1.78172	0.953541	0.55017	0.767003	2.51684	2.27286	2.05024
ENSMUSG00000015092	Edf1	52.3257	45.562	49.1756	36.2935	36.6688	45.3092	57.064	56.4789	50.613
ENSMUSG00000015093	Clic3	4.99276	6.05924	5.9296	0.689277	0.595759	0.716642	4.79502	3.62145	4.09504
ENSMUSG00000015094	Npdc1	5.6555	4.6497	4.4702	7.7614	9.10856	10.7368	9.6309	10.8178	10.4784
ENSMUSG00000015095	Fbxw5	21.3301	19.5785	19.4452	18.9105	20.2457	20.4888	23.8435	25.2383	24.3429
ENSMUSG00000015112	Slc25a13	25.7259	21.8211	21.6813	11.1264	11.8511	11.8837	14.9805	13.3173	13.1879
ENSMUSG00000015120	Ube2i	11.6553	11.9235	11.0596	28.4342	23.7162	24.4272	19.6798	16.9445	17.5248
ENSMUSG00000015126	Tsr3	8.79171	7.18806	7.75203	9.1709	8.07985	11.1739	11.1817	10.775	13.0428
ENSMUSG00000015127	Unkl	4.91243	5.2569	5.02506	3.4869	3.49389	3.47372	3.66916	3.67786	3.55719
ENSMUSG00000015133	Lrrk1	2.4589	1.64871	1.6327	2.09293	2.04541	1.89527	3.70738	3.15598	2.60746
ENSMUSG00000015134	Aldh1a3	7.69612	2.29087	1.08677	4.01222	1.40363	2.06369	0.981051	0.802218	0.553017
ENSMUSG00000015143	Actn1	5.00351	3.66962	3.42795	10.5004	9.72389	10.4765	15.5833	15.5575	14.9556
ENSMUSG00000015149	Sirt2	12.4443	10.9989	12.5265	8.49563	10.1649	9.59099	12.131	14.6582	12.8557
ENSMUSG00000015165	Hnrnpl	19.638	21.6929	21.8132	24.3416	31.7138	32.3275	34.3828	30.7104	29.8267
ENSMUSG00000015176	Nolc1	7.08196	6.5888	6.92917	8.78332	10.433	11.1604	11.2972	12.617	11.9353
ENSMUSG00000015189	Casd1	7.0951	6.92353	7.54154	2.47806	3.32114	3.21881	5.93648	5.57905	5.45842
ENSMUSG00000015202	Cnksr3	4.03159	4.50312	4.32457	5.56257	4.23332	4.71982	7.54294	6.22566	6.15582
ENSMUSG00000015214	Mtmr1	4.44759	4.34994	4.61744	5.54947	4.45516	4.2948	5.73107	5.0857	5.36947
ENSMUSG00000015217	Hmgb3	9.95896	10.6332	11.659	18.2012	20.1895	19.8022	17.9414	17.8304	17.6068
ENSMUSG00000015222	Map2	0.538101	0.490661	0.445937	0.312644	0.326989	0.402078	0.510697	0.504195	0.494311
ENSMUSG00000015224	Cyp2j9	3.1454	4.11375	4.50782	9.623	10.1414	10.1089	4.67118	4.38564	4.35807
ENSMUSG00000015243	Abca1	4.24032	3.42091	3.34729	6.19947	5.97143	6.01816	4.96916	5.13488	4.05065
ENSMUSG00000015247	Nipsnap3b	7.04602	5.14839	6.3206	15.6291	16.2754	15.2613	17.1744	14.2877	13.5461
ENSMUSG00000015289	Lage3	7.04936	5.4422	5.76456	3.02866	4.10862	5.55036	6.9607	6.79405	6.23357
ENSMUSG00000015290	Ubl4a	10.3498	9.74222	9.30393	12.7152	12.7948	13.478	12.5175	15.0758	15.4635
ENSMUSG00000015291	Gdi1	24.2745	22.077	20.8078	18.981	21.2434	21.7301	26.5541	26.6003	26.951
ENSMUSG00000015305	Sash1	7.92023	8.272	7.80751	15.0134	13.7002	12.5757	6.59917	5.92316	5.79115
ENSMUSG00000015312	Gadd45b	1.39444	1.51064	1.38882	5.83062	4.23156	4.19416	6.58537	5.48607	4.82739
ENSMUSG00000015314	Slamf6	0.023818	0.00550935	0.0225489	0.0304332	0.0207623	0.0144971	0.0343434	0.0291083	0.00749921
ENSMUSG00000015316	Slamf1	0	0.0107793	0	0.0670739	0.0351528	0.0296095	0.0101001	0.0212894	0.0210847
ENSMUSG00000015335	Zdhhc12	3.96723	3.56336	3.70397	8.01538	7.66121	8.92364	5.55468	9.26769	7.26302
ENSMUSG00000015337	Endog	12.2554	12.5223	12.0196	10.1649	9.52023	12.3515	15.8217	15.6423	15.3371
ENSMUSG00000015340	Cybb	1.35804	1.04585	1.21852	1.30343	0.982926	0.971366	1.16308	1.34239	1.09604
ENSMUSG00000015341	Golga7	7.68837	6.41624	6.44009	8.04497	7.16923	7.63156	8.10975	7.71928	8.30001
ENSMUSG00000015342	Xk	0.221937	0.126514	0.1837	0.216934	0.215588	0.173854	0.198858	0.123436	0.189809
ENSMUSG00000015354	Pcolce2	0.0840322	0.141307	0.189087	0.0205146	0.0953695	0.024516	0.26697	0.149739	0.186281
ENSMUSG00000015355	Cd48	1.2044	1.13733	0.79956	0.436847	0.510108	1.14489	0.70664	1.02694	0.527879
ENSMUSG00000015357	Clpx	41.8751	37.5771	38.6335	31.6947	33.3958	33.4764	26.2498	23.7741	24.3662
ENSMUSG00000015363	Trabd	8.83612	6.81114	7.43938	15.7652	17.0922	18.4463	15.031	17.291	16.1373
ENSMUSG00000015377	Dennd6b	1.72954	1.72108	2.21331	1.87011	1.76584	1.87463	2.58192	2.54273	2.10694
ENSMUSG00000015396	Cd83	0.450827	0.519366	0.513652	0.551044	0.501274	0.500236	0.224621	0.287061	0.175191
ENSMUSG00000015401	Cltrn	630.816	590.728	600.853	365.498	282.359	289.382	244.703	218.296	226.837
ENSMUSG00000015405	Ace2	12.0464	14.0095	13.3002	25.3532	18.2123	18.6986	24.5754	18.5235	15.9873
ENSMUSG00000015437	Gzmb	0.227466	0.099551	0	1.38826	1.45314	1.63104	0.947018	0.863119	0.894029
ENSMUSG00000015451	C4a	0.520934	0.339462	0.442247	0.489599	0.515566	0.454606	0.16177	0.310838	0.252254
ENSMUSG00000015452	Ager	0.337677	0.3351	0.601475	1.72624	1.39348	1.85497	1.44411	1.08455	0.996346
ENSMUSG00000015461	Atf6b	12.8468	11.0736	11.5188	8.63406	10.9837	11.5304	12.8548	16.3936	15.4864
ENSMUSG00000015467	Egfl8	0.758872	1.74184	0.890038	0.241153	0.353475	0.505479	0.759969	0.903981	0.613129
ENSMUSG00000015468	Notch4	2.05256	1.84344	1.83855	2.98327	3.6022	3.95709	5.18988	6.22516	5.31993
ENSMUSG00000015474	Ppt2	45.0247	40.8311	40.6043	12.2882	16.1598	15.6805	20.399	19.7759	19.1245
ENSMUSG00000015476	Prrt1	0.367567	0.707222	0.35402	0.403843	0.360912	0.521201	0.643564	0.725891	0.604048
ENSMUSG00000015478	Rnf5	46.3081	43.2418	43.2842	17.1411	20.0559	20.2678	28.9689	28.9381	27.2198
ENSMUSG00000015484	Fam163a	4.00788	2.86503	3.2004	2.83815	2.73407	2.47103	4.27998	2.49856	2.14035
ENSMUSG00000015488	Cacfd1	6.50653	5.89268	6.10909	7.76432	8.90217	10.2496	10.9767	12.6343	12.4482
ENSMUSG00000015501	Hivep2	1.18039	1.14277	1.1648	2.24632	1.77228	1.63258	2.08797	2.26642	2.36548
ENSMUSG00000015522	Arnt	5.04088	4.81016	4.57066	7.02941	6.30952	5.95003	6.60655	5.51412	6.19494
ENSMUSG00000015533	Itga2	0.948831	0.203911	0.176013	1.35107	0.431908	0.486656	0.882297	0.317272	0.175648
ENSMUSG00000015536	Mocs2	8.18357	6.90773	7.08052	3.54916	3.77518	3.73071	7.64522	6.62481	6.06857
ENSMUSG00000015542	Nat9	7.32981	6.60774	7.53893	3.0975	5.24554	5.21422	6.19133	6.57644	6.58976
ENSMUSG00000015568	Lpl	43.723	40.5124	42.1191	11.2973	14.7949	14.1777	22.41	12.6188	15.0567
ENSMUSG00000015575	Atp6v0e	17.839	15.7425	15.4922	16.1353	15.0741	17.3154	19.4701	19.6245	18.8549
ENSMUSG00000015597	Zfp318	2.60533	3.00237	2.9978	3.64273	3.88252	3.37885	4.08053	3.79634	4.15362
ENSMUSG00000015599	Ttbk1	0.85409	0.993731	1.11402	0.296517	0.3338	0.390387	0.417962	0.487464	0.491466
ENSMUSG00000015605	Srf	5.76864	6.5043	6.57308	8.42839	8.81001	9.56452	7.85661	10.0583	8.54661
ENSMUSG00000015619	Gata3	4.05686	3.56277	2.59634	2.85434	2.02916	1.91752	5.33994	4.74478	4.0651
ENSMUSG00000015627	Gata5	0.179862	0.21778	0.166373	0.049782	0.038624	0.034535	0.148601	0.194762	0.112447
ENSMUSG00000015647	Lama5	11.3676	12.2444	11.5381	24.9572	27.0958	25.3509	27.1437	28.3229	25.2682
ENSMUSG00000015652	Steap1	1.76042	1.62371	1.87978	17.9076	9.10754	7.95345	12.3683	7.0569	8.59188
ENSMUSG00000015653	Steap2	8.07302	9.32971	8.81811	17.262	17.3208	16.2595	18.594	16.4069	17.7898
ENSMUSG00000015656	Hspa8	459.949	261.658	259.613	287.767	303.988	315.755	237.646	279.444	277.309
ENSMUSG00000015659	Serac1	1.14963	1.33852	1.33945	1.15468	1.62772	1.30526	1.82341	1.86157	1.96292
ENSMUSG00000015668	Pdzd11	11.1348	11.1975	10.8376	8.34072	10.6222	10.679	11.6864	12.4762	11.2366
ENSMUSG00000015671	Psma2	17.6118	14.5055	14.7232	26.2399	24.7445	28.2331	26.4484	23.6033	23.9535
ENSMUSG00000015672	Mrpl32	3.61621	3.24676	3.62919	3.59586	3.96228	4.14232	4.31665	3.63474	4.11513
ENSMUSG00000015697	Setdb1	5.00754	4.98688	4.55861	4.8759	5.20871	4.98067	5.14689	5.87367	5.4292
ENSMUSG00000015702	Anxa9	1.29536	1.27626	1.41118	0.271573	0.524386	0.653608	0.943702	1.04742	0.85406
ENSMUSG00000015709	Arnt2	6.36509	7.91108	7.48058	16.6097	18.772	18.0092	13.91	14.738	13.2508
ENSMUSG00000015711	Prune1	8.16407	8.12179	8.1921	15.4625	19.7735	19.1873	14.6446	16.3274	17.0875
ENSMUSG00000015714	Cers2	53.5232	49.6436	51.9821	50.286	59.3737	60.359	59.6553	62.8151	63.669
ENSMUSG00000015721	Nlrp5	0	0	0	0	0	0	0	0.0024535	0
ENSMUSG00000015733	Capza2	14.6515	13.1384	13.5325	19.1959	15.99	16.655	17.3351	15.936	16.1147
ENSMUSG00000015745	Plekho1	4.14348	2.80883	3.43766	9.7634	10.1558	11.3839	5.95342	7.52092	7.01636
ENSMUSG00000015747	Vps45	3.13963	2.48354	2.67868	1.46281	1.91297	1.81478	3.5805	2.97508	3.20791
ENSMUSG00000015748	Prpf3	2.26508	2.34807	2.46317	2.59299	2.69091	2.39326	3.55773	3.81662	3.81763
ENSMUSG00000015749	Anp32e	15.7211	13.4319	12.7909	12.1139	13.2783	14.0304	20.062	15.962	15.5863
ENSMUSG00000015750	Aph1a	22.365	20.9276	21.0596	18.8592	20.1269	22.4288	26.8105	25.3668	24.0928
ENSMUSG00000015755	Tab2	13.6592	14.376	13.8106	33.6688	27.4653	24.995	16.8334	14.6637	17.3991
ENSMUSG00000015757	Ppil4	2.78847	2.74519	2.96615	3.40796	3.08886	3.07464	3.35862	4.08441	4.30646
ENSMUSG00000015759	Cnih1	24.8808	21.6888	23.0256	19.0035	19.5345	21.9663	25.7507	19.4545	21.4297
ENSMUSG00000015766	Eps8	11.6647	12.5173	12.771	4.53302	5.02911	5.36423	11.1303	10.1607	11.584
ENSMUSG00000015776	Med22	9.86819	9.18881	10.1901	8.37649	10.3412	12.5664	16.99	18.0383	16.5844
ENSMUSG00000015790	Surf1	15.0134	13.2222	14.7082	10.9913	14.2466	16.7505	19.251	19.999	19.143
ENSMUSG00000015804	Med28	10.5462	9.80323	9.55503	6.2467	6.56458	6.55582	7.84018	7.53407	7.51207
ENSMUSG00000015806	Qdpr	96.4322	87.6747	88.6694	23.2589	24.6636	27.3282	47.3036	35.9765	36.3184
ENSMUSG00000015812	Gnrh1	0.535922	1.09221	1.58472	0.506232	0.800509	1.08134	0.808237	1.62718	1.51532
ENSMUSG00000015829	Tnr	0	0.00515695	0	0.0029891	0.0109588	0.00330868	0	0	0
ENSMUSG00000015837	Sqstm1	133.86	127.552	128.38	253.44	272.084	281.742	144.757	189.564	172.269
ENSMUSG00000015839	Nfe2l2	20.3469	23.5301	22.6	48.6377	47.7997	48.5112	41.6463	42.372	42.307
ENSMUSG00000015843	Rxrg	0.050381	0.0503121	0.106718	0	0	0.0555094	0.423185	0.230959	0.0775556
ENSMUSG00000015846	Rxra	22.3566	20.2989	20.6001	48.2678	39.4598	36.6569	20.658	23.6224	21.4408
ENSMUSG00000015850	Adamtsl4	0.663672	0.359468	0.259184	4.20595	4.67497	4.8267	3.69562	5.44974	4.40877
ENSMUSG00000015852	Fcrls	0	0.0710756	0	0	0	0	0	0	0
ENSMUSG00000015854	Cd5l	0	0.028873	0.026085	0	0	0	0	0	0
ENSMUSG00000015869	Prpsap1	12.1188	11.2908	10.9135	7.85459	9.16015	9.13322	11.2031	11.9848	11.6896
ENSMUSG00000015879	Fam184b	0.0294759	0.0815736	0.0239773	0.0863271	0.0103522	0.107441	0.050234	0.0183751	0.0739067
ENSMUSG00000015880	Ncapg	0.0469914	0.0496007	0.056481	0.0452218	0.059115	0.0403164	0.0201262	0.0424865	0.0123111
ENSMUSG00000015882	Lcorl	0.607649	0.564169	0.663768	1.03336	1.10383	0.96143	0.953591	0.936668	0.927542
ENSMUSG00000015889	Lta4h	4.85801	4.59272	4.79019	3.80436	4.90584	4.46798	5.67556	5.75669	5.54644
ENSMUSG00000015890	Amdhd1	0.364755	0.533181	0.745836	0.167934	0.357979	0.388194	0.181666	0.591486	0.215623
ENSMUSG00000015932	Dstn	95.7291	89.1687	88.7902	155.45	151.605	158.14	127.299	123.379	121.657
ENSMUSG00000015937	Macroh2a1	7.87738	7.53578	7.37021	10.1907	8.37827	8.22172	8.37665	9.20038	8.71845
ENSMUSG00000015942	Gtf2ird2	1.37066	1.06239	1.21387	0.830538	0.829137	0.830999	1.41461	1.74336	1.5215
ENSMUSG00000015943	Bola1	8.7436	8.21933	7.26998	5.19634	6.36589	8.16791	10.0574	8.26972	8.47942
ENSMUSG00000015944	Castor2	15.9962	14.1127	13.8611	4.21359	5.43189	5.31617	12.859	11.1423	10.1483
ENSMUSG00000015947	Fcgr1	0.311447	0.280985	0.273618	0.697688	0.715188	0.648913	0.818766	0.852929	1.01119
ENSMUSG00000015950	Ncf1	0.564809	0.450896	0.399357	0.48449	0.706872	0.992033	1.44243	1.84343	1.46372
ENSMUSG00000015957	Wnt11	0.26063	0.192208	0.20232	0.239969	0.126845	0.247911	0.0829616	0.0923261	0.115497
ENSMUSG00000015961	Adss	14.9612	13.1723	12.9541	17.4143	15.1765	15.8522	16.7659	15.6043	15.3919
ENSMUSG00000015962	1700016C15Rik	15.4931	15.57	15.2462	2.5831	3.29002	2.71124	10.6148	9.1494	7.89999
ENSMUSG00000015966	Il17rb	1.78733	2.08628	1.84166	1.08199	1.53334	1.46832	4.19843	2.93088	3.17797
ENSMUSG00000015968	Cacna1d	0.627202	0.663711	0.677396	0.750613	1.03865	1.08746	1.40764	1.41182	1.56975
ENSMUSG00000015970	Chdh	64.1502	64.7476	64.9972	10.4518	22.9129	21.4004	53.9119	51.5512	51.4829
ENSMUSG00000015971	Actr8	3.88689	3.83028	4.1758	2.69185	3.51082	3.19422	4.46953	4.48329	3.96076
ENSMUSG00000015980	Lrrc27	0.197926	0.349285	0.192121	0.145427	0.334636	0.153914	0.327104	0.483197	0.401921
ENSMUSG00000015981	Stk32c	0.676139	0.723734	0.616417	6.33768	5.21841	6.8497	1.5435	2.32232	1.96713
ENSMUSG00000015994	Fnta	12.9074	10.1789	10.3317	12.6058	11.4054	13.5975	12.5756	12.7173	12.9581
ENSMUSG00000016018	Mtrex	12.1387	10.6755	10.3829	7.26198	7.60833	7.489	8.92752	8.84766	8.90362
ENSMUSG00000016024	Lbp	0.493944	0.389342	0.469481	4.34452	3.9401	3.61598	4.58811	4.86562	4.05422
ENSMUSG00000016028	Celsr1	3.19312	3.20105	3.29588	3.20195	4.32389	4.17129	4.88376	5.51088	5.05516
ENSMUSG00000016087	Fli1	1.51091	1.4154	1.37615	1.95341	2.16874	2.0288	3.1405	2.48294	2.50587
ENSMUSG00000016128	Stard13	1.64974	1.4851	1.33386	0.994435	1.26871	1.12502	2.33474	2.19544	1.92208
ENSMUSG00000016150	Tenm1	0	0	0.00296785	0	0	0	0.00700663	0.00373032	0
ENSMUSG00000016179	Camk1g	0.482924	0.894321	0.609763	0.0284919	0.0857468	0.196256	1.19066	1.1176	0.927015
ENSMUSG00000016181	Utp25	1.31366	1.42862	1.3727	1.12346	1.25439	1.19421	1.76103	1.92338	1.94276
ENSMUSG00000016194	Hsd11b1	21.098	9.22838	8.56081	16.2172	19.8515	20.7378	10.6493	9.24926	8.4783
ENSMUSG00000016200	Syt14	1.47795	1.35253	1.58657	2.01156	2.07661	1.93302	1.18886	1.27684	1.16937
ENSMUSG00000016206	H2-M3	1.34581	1.55298	1.50322	3.65773	3.58173	5.31797	3.90954	3.42988	2.94718
ENSMUSG00000016239	Lonrf3	1.65831	1.21597	1.18737	2.02312	1.82314	2.03921	1.09375	1.63945	1.43104
ENSMUSG00000016252	Atp5e	23.1923	24.067	25.6935	13.9012	13.5138	13.4727	15.2192	17.3846	15.097
ENSMUSG00000016253	Nelfcd	8.00277	8.39489	7.58908	9.3999	10.029	10.1673	14.8264	12.1384	11.8931
ENSMUSG00000016255	Tubb1	0.097648	0.133508	0.136105	0	0.044407	0	0.042589	0.037509	0
ENSMUSG00000016256	Ctsz	64.4577	69.5667	71.1602	58.4878	64.3433	69.904	71.939	74.9414	66.2975
ENSMUSG00000016257	Prelid3b	19.6345	15.0827	14.9097	19.2533	17.4096	17.519	22.5358	20.1259	20.4801
ENSMUSG00000016262	Sertad4	0.6295	0.482071	0.506056	3.18268	2.56706	2.67076	0.91933	0.806959	0.77802
ENSMUSG00000016283	H2-M2	0	0.0670457	0.0305623	0	0	0.0230351	0	0	0
ENSMUSG00000016308	Ube2a	7.17006	7.26944	7.07098	6.65044	7.81825	6.56442	9.18642	8.46738	8.53079
ENSMUSG00000016319	Slc25a5	408.261	331.082	359.062	203.917	223.135	234.909	305.427	317.892	285.694
ENSMUSG00000016327	Atp1b4	0	0	0	0.040895	0.00915	0.012527	0.011572	0.017522	0.043805
ENSMUSG00000016344	Ppdpf	16.3838	15.4266	15.1465	10.8308	14.0318	18.137	19.1	17.5098	15.1805
ENSMUSG00000016346	Kcnq2	0.00228115	0	0	0	0	0	0	0	0
ENSMUSG00000016349	Eef1a2	0.112155	0	0	0	0	0.348929	0.383542	0.268026	0.268152
ENSMUSG00000016356	Col20a1	0.193767	0.230571	0.314873	0.881064	0.669812	0.577289	0.260925	0.516106	0.401594
ENSMUSG00000016382	Pls3	13.9669	10.2385	10.771	12.7122	12.9327	14.4123	18.8595	19.1872	17.0499
ENSMUSG00000016386	Mpped2	2.20779	1.6915	1.70989	1.01684	0.949789	1.20766	1.03717	0.84206	0.876852
ENSMUSG00000016409	Nkap	2.90986	2.6932	2.72695	3.5275	3.05197	3.38383	3.45944	3.12042	3.35554
ENSMUSG00000016427	Ndufa1	97.3789	84.4651	82.3655	66.4863	56.8838	62.9024	54.3727	64.5107	55.4755
ENSMUSG00000016458	Wt1	1.01018	1.60687	1.31451	0.765506	0.838667	0.72486	2.04527	1.51882	1.43277
ENSMUSG00000016477	E2f3	1.61086	1.0278	1.00915	2.05355	2.02393	2.20315	2.08321	1.82706	2.0651
ENSMUSG00000016481	Cr1l	4.36944	3.85253	3.74847	5.11253	4.49093	4.54753	5.39055	5.03983	5.2667
ENSMUSG00000016487	Ppfibp1	7.54075	7.54958	7.11249	14.2372	15.8363	15.9339	15.0136	13.6928	13.9244
ENSMUSG00000016493	Cd46	0.434934	0.529845	0.530614	1.08315	1.14503	1.45262	0.728017	0.644422	1.06336
ENSMUSG00000016494	Cd34	4.20372	3.26655	2.51023	1.99989	2.27394	2.37062	3.45204	2.5746	2.35225
ENSMUSG00000016495	Plgrkt	3.78319	2.94881	3.50936	4.20234	5.56951	5.16624	5.4576	5.09539	5.00696
ENSMUSG00000016496	Cd274	1.18749	1.20793	1.32812	81.3705	22.086	22.2284	5.44629	4.88653	5.08549
ENSMUSG00000016498	Pdcd1lg2	0	0.0356549	0.0985918	0.162726	0.128871	0	0	0.125424	0.0617476
ENSMUSG00000016503	Gtf3a	7.38503	8.57195	6.24123	2.57852	3.50244	4.49359	7.54674	6.15033	6.23547
ENSMUSG00000016510	Mtif3	6.39179	4.50942	5.44616	2.71042	3.49337	3.32766	3.88319	4.25354	3.72551
ENSMUSG00000016520	Lnx2	3.76235	4.18396	4.16934	8.42173	7.85154	6.75266	4.84515	5.46488	5.90062
ENSMUSG00000016524	Il19	0	0	0	0.692426	0.260422	0.158264	0.0495725	0	0.0564833
ENSMUSG00000016526	Dyrk3	0.475277	0.421942	0.45845	0.965077	0.848797	1.31283	0.321101	0.338599	0.466334
ENSMUSG00000016528	Mapkapk2	31.0755	27.3992	27.1622	129.879	112.001	121.027	56.8212	70.6304	65.9107
ENSMUSG00000016534	Lamp2	69.7533	63.1865	66.6112	84.4651	77.1566	79.3062	74.9152	67.6921	69.1208
ENSMUSG00000016541	Atxn10	25.7552	22.426	24.2349	16.4761	21.7321	23.1584	29.1977	29.3518	27.898
ENSMUSG00000016552	Foxred2	1.7957	2.40047	2.98837	1.14609	1.87007	1.90406	2.37497	2.72293	2.33286
ENSMUSG00000016554	Eif3d	12.1723	10.377	10.1569	20.4376	21.6571	23.3229	14.4518	17.2056	15.826
ENSMUSG00000016559	H3f3b	49.0439	53.1892	58.8632	194.498	120.394	137.985	77.4826	79.3056	71.6921
ENSMUSG00000016619	Nup50	9.53928	8.95215	8.9661	13.7835	12.5546	13.0714	12.4106	12.5075	12.746
ENSMUSG00000016624	Phf21b	0.60644	0.614803	0.76899	1.89645	2.15952	2.62169	0.903309	1.18031	1.26675
ENSMUSG00000016637	Ift27	2.42113	2.4134	2.8785	1.65025	1.84278	1.92639	3.55967	3.35508	2.60673
ENSMUSG00000016664	Pacsin2	35.5496	33.1288	34.1534	21.6348	23.088	21.6987	35.5982	31.6482	29.7983
ENSMUSG00000016756	Cmah	5.58927	5.83028	5.85329	0.427385	0.707194	0.789274	3.12953	1.92874	2.28752
ENSMUSG00000016757	Ttll12	4.46133	4.15671	4.3999	3.31539	4.13736	4.13069	6.07017	6.02326	5.12354
ENSMUSG00000016758	Bik	3.75759	3.78747	3.69279	6.0358	3.79443	4.09093	1.82754	2.57011	2.25372
ENSMUSG00000016763	Scube1	0.407482	0.191092	0.154973	0.116804	0.0573643	0.0480367	0.0959463	0.0495681	0.0244616
ENSMUSG00000016831	Tox4	5.65643	5.84782	5.89196	11.5761	10.5618	9.76093	8.0193	8.81728	8.62798
ENSMUSG00000016833	Mrps18c	10.1734	8.32285	7.99833	14.6021	12.399	12.7105	15.2723	13.7198	12.0682
ENSMUSG00000016918	Sulf1	0.273259	0.36512	0.226751	0.792812	0.580707	0.652092	0.687363	0.609419	0.581267
ENSMUSG00000016921	Srsf6	27.3864	23.9723	23.6673	30.2138	26.6901	29.1807	30.4628	33.0754	33.3703
ENSMUSG00000016933	Plcg1	5.55038	5.70178	5.56814	8.36907	9.34128	9.0823	9.14503	10.2219	9.28389
ENSMUSG00000016940	Kctd2	9.48831	7.94672	8.81617	6.0734	6.184	8.05102	8.42695	8.72482	7.52391
ENSMUSG00000016942	Tmprss6	0	0	0	0.0117008	0.0282605	0.0294882	0.711389	0.528198	0.742041
ENSMUSG00000016946	Kctd5	2.40719	2.64031	2.47048	4.89297	4.41028	4.1373	3.74104	4.30406	4.48439
ENSMUSG00000016984	Etaa1	1.82418	1.43947	1.7646	1.66297	1.16365	1.58594	1.29427	1.25846	1.43346
ENSMUSG00000016995	Matn4	0.191827	0.263686	0.289372	0.0885445	0.0696535	0.0628496	0.248079	0.206804	0.183225
ENSMUSG00000017002	Slpi	0.222858	0.280227	0.347221	0.715424	0.271757	0.454515	0.501267	0.828614	0.415447
ENSMUSG00000017007	Rbpjl	0.0295893	0	0.029043	0	0	0	0	0	0
ENSMUSG00000017009	Sdc4	93.0079	93.1911	100.681	416.091	173.105	182.745	133.948	118.112	125.113
ENSMUSG00000017057	Il13ra1	13.4595	12.1417	11.2558	35.1456	23.3153	24.7604	16.2792	14.9269	16.9868
ENSMUSG00000017064	Prl5a1	0	0	0	0	0	0	0	0.020517	0
ENSMUSG00000017119	Nbr1	27.4031	28.2516	28.253	34.3613	33.7107	31.9504	26.6759	30.0924	30.5859
ENSMUSG00000017132	Cyth1	5.76585	4.98495	4.42264	14.7583	12.7855	13.834	8.53133	9.74302	9.1128
ENSMUSG00000017144	Rnd3	1.69584	1.48734	1.13468	6.30133	4.06888	4.57164	3.91358	2.99794	3.32039
ENSMUSG00000017146	Brca1	0.114718	0.0928737	0.0705714	0.251085	0.196324	0.166927	0.175189	0.0949416	0.119252
ENSMUSG00000017165	Gast	0	0	0	0	0.09972	0	0	0	0
ENSMUSG00000017167	Cntnap1	0.448636	0.509145	0.603415	0.155227	0.234527	0.176678	0.788006	0.652658	0.552407
ENSMUSG00000017176	Nt5c3b	1.47773	1.14208	1.46534	0.863298	1.0446	1.11043	2.37735	2.12489	2.40329
ENSMUSG00000017188	Coa3	38.3665	33.5986	33.7303	16.597	21.984	25.3193	48.5465	44.4965	40.92
ENSMUSG00000017195	Zpbp2	0	0.0411472	0	0	0	0	0.0648359	0.101874	0.101579
ENSMUSG00000017204	Gsdma	0	0	0	0.137594	0.045574	0.131375	0	0.049065	0.019493
ENSMUSG00000017210	Med24	5.63043	5.50253	4.98441	6.07601	5.29542	5.7996	6.48269	6.36383	5.66907
ENSMUSG00000017221	Psmd3	28.8267	26.6785	25.347	31.5801	32.596	33.7971	38.1518	36.3433	33.2038
ENSMUSG00000017264	Exosc10	8.97108	9.15915	8.19773	12.7881	12.4158	12.513	10.8665	11.4669	11.0919
ENSMUSG00000017286	Glod4	6.84916	5.95121	6.16924	5.35905	6.39056	6.28415	7.13938	6.6543	6.09301
ENSMUSG00000017288	Vps53	8.37726	8.00946	8.44214	6.7454	7.76338	7.62323	9.92915	9.77654	9.14863
ENSMUSG00000017291	Taok1	5.37853	5.5006	5.44835	9.67778	8.09565	7.42316	7.30396	6.62557	5.6824
ENSMUSG00000017299	Dnttip1	5.88551	4.96572	5.94259	10.7474	9.43081	11.2213	7.77782	7.15244	6.85851
ENSMUSG00000017300	Tnnc2	0	0	0	0	0	0.00404863	0	0	0.025053
ENSMUSG00000017307	Acot8	7.78246	6.88854	6.71906	12.9751	15.3605	16.1466	21.279	22.8707	21.9686
ENSMUSG00000017309	Cd300lg	8.23151	8.52582	7.52186	0.418151	0.696689	1.36111	3.72572	2.38599	2.79863
ENSMUSG00000017310	Spint4	0	0	0	0	0	0	0.082789	0	0
ENSMUSG00000017314	Mpp2	0.816406	0.76914	0.654687	0.29387	0.581831	0.685956	1.20985	1.14565	1.10051
ENSMUSG00000017344	Vtn	0.0761118	0.275543	0.112754	0.0232132	0	0	0.0295999	0.134427	0.0479548
ENSMUSG00000017376	Nlk	4.04444	3.71403	3.34121	2.97915	3.67475	4.1537	5.18858	4.89377	5.08128
ENSMUSG00000017386	Traf4	13.7836	15.5217	16.2703	11.5393	9.87136	11.8524	16.5082	15.4087	14.9699
ENSMUSG00000017390	Aldoc	5.20999	3.93164	4.64119	2.07053	1.87557	2.49425	2.5636	3.09052	2.104
ENSMUSG00000017400	Stac2	0	0.0643405	0	0.104277	0.166294	0.105502	0.122964	0.108382	0.0353835
ENSMUSG00000017404	Rpl19	191.525	184.588	183.628	222.289	212.078	235.807	253.31	249.326	245.647
ENSMUSG00000017405	Nek8	2.78509	3.05789	3.11153	2.8229	3.65236	3.66769	3.60466	4.71345	3.55055
ENSMUSG00000017412	Cacnb4	2.29131	2.19419	2.37184	0.622122	0.597246	0.62245	1.6385	1.05737	1.42425
ENSMUSG00000017417	Plxdc1	0.136245	0.133299	0.0841334	0.0130211	0.0124277	0	0.0955187	0.0138283	0.0117986
ENSMUSG00000017418	Arl5b	1.41415	1.64796	1.99723	2.58629	1.99585	2.14582	2.16061	2.14747	2.20909
ENSMUSG00000017421	Zfp207	13.3806	11.6719	11.5865	17.4539	17.0783	18.2104	17.9838	19.1041	18.7398
ENSMUSG00000017428	Psmd11	11.6427	9.81093	9.22282	22.0392	20.4736	20.7037	15.9428	15.4947	16.539
ENSMUSG00000017446	C1qtnf1	2.91043	2.96991	2.59935	4.99846	4.38671	3.9765	5.90383	5.6879	5.32658
ENSMUSG00000017453	Pipox	111.402	118.079	119.809	43.6967	45.1261	44.4595	35.1194	33.9197	33.7943
ENSMUSG00000017466	Timp2	10.1303	9.30843	8.33431	3.28554	3.37739	4.09459	9.57496	7.55989	6.23142
ENSMUSG00000017478	Zc3h18	6.51112	6.32167	6.3494	6.20536	6.68742	6.27	7.13738	6.81318	6.98294
ENSMUSG00000017485	Top2b	4.22219	3.89195	4.09014	4.45446	4.30696	4.85969	5.50164	4.63751	4.79649
ENSMUSG00000017491	Rarb	0.658927	0.554373	0.525018	0.890904	0.743283	0.858217	0.936148	1.02233	0.975121
ENSMUSG00000017493	Igfbp4	78.254	80.4193	81.9483	61.7508	52.3553	50.2127	71.5424	55.1988	48.3657
ENSMUSG00000017499	Cdc6	0.135524	0.103053	0.0863717	0.0964229	0.0238805	0.0839543	0.16475	0.0852328	0.0760926
ENSMUSG00000017548	Suz12	7.33899	6.91142	7.0426	10.1126	9.28801	9.28467	8.53712	7.1948	7.60038
ENSMUSG00000017550	Atad5	0.282782	0.288392	0.325976	0.676853	0.452561	0.57182	0.456809	0.499389	0.356137
ENSMUSG00000017561	Crlf3	1.86443	2.23378	2.52684	1.53762	2.00594	1.95454	2.84615	2.77787	2.49785
ENSMUSG00000017607	Tns4	0.107569	0.154065	0.175835	0.0399155	0.0464434	0.0434327	0.153805	0.10124	0.063223
ENSMUSG00000017615	Tnfaip1	12.4681	12.3519	12.387	21.3008	22.1575	21.9772	18.4987	21.7407	20.4154
ENSMUSG00000017631	Abr	5.92683	4.42411	4.60315	8.22589	9.76277	9.07979	10.0841	9.95574	9.89795
ENSMUSG00000017639	Rab11fip4	10.2796	9.63914	9.68155	2.86521	3.85916	3.89748	10.9085	11.0299	10.2844
ENSMUSG00000017652	Cd40	0.306399	0.30387	0.309788	3.11605	0.839146	1.21892	1.06917	1.32125	1.06544
ENSMUSG00000017664	Slc35c2	6.29534	5.62029	6.29159	3.6721	4.47424	3.80397	5.84244	5.72359	5.92833
ENSMUSG00000017667	Zfp334	0.363447	0.418559	0.461269	0.325174	0.371777	0.391446	0.545974	0.502326	0.658151
ENSMUSG00000017670	Elmo2	5.40946	4.94053	5.3779	4.53663	5.62798	5.51894	8.68845	9.61195	8.93108
ENSMUSG00000017677	Wsb1	17.631	13.9124	12.9	14.0158	18.2827	17.5037	39.9131	24.5279	26.5068
ENSMUSG00000017679	Ttpal	2.43529	2.54595	3.04337	6.35125	6.39176	6.41454	5.02753	6.51376	5.59709
ENSMUSG00000017686	Rhot1	7.11174	6.09323	6.20089	8.04301	7.89647	8.10833	12.2261	11.1818	11.1449
ENSMUSG00000017688	Hnf4g	2.9133	3.8063	3.972	0.706014	1.71298	1.15578	3.35804	1.9347	2.6971
ENSMUSG00000017692	Rhbdl3	0.363876	0.380246	0.469504	0.245998	0.44483	0.348154	0.771846	0.589241	0.749127
ENSMUSG00000017697	Ada	0.390956	0.894916	0.665707	2.98838	2.84303	3.61981	4.96511	5.23932	5.04663
ENSMUSG00000017707	Serinc3	115.241	89.9308	90.8565	172.012	163.367	175.855	232.011	215.776	201.673
ENSMUSG00000017713	Tha1	2.85644	2.78862	2.4019	3.04961	3.75045	3.9118	5.39532	5.67773	5.25839
ENSMUSG00000017715	Pgs1	4.85012	3.5347	3.88563	11.5048	9.38304	9.83807	7.49247	7.53185	7.5395
ENSMUSG00000017716	Birc5	0.180263	0.0538027	0.172106	0.482072	0.358314	0.510691	0.234583	0.122893	0.16753
ENSMUSG00000017718	Afmid	22.2892	16.986	15.6057	3.00073	4.99254	3.13828	3.87763	3.76206	1.79139
ENSMUSG00000017720	Trp53tg5	0.083065	0.158529	0	0	0	0	0	0.101906	0.107406
ENSMUSG00000017721	Pigt	19.8518	17.217	16.8537	17.9022	16.5323	18.6915	22.6338	23.8142	22.5404
ENSMUSG00000017723	Wfdc2	36.322	34.4622	34.0047	65.8613	58.0432	64.6369	127.829	117.871	109.475
ENSMUSG00000017724	Etv4	0.237324	0.195771	0.209698	0.631968	0.43594	0.331109	0.224834	0.306907	0.268664
ENSMUSG00000017734	Dbndd2	1.9675	1.85184	2.09904	2.31868	2.28537	2.87758	4.05025	3.64222	3.41978
ENSMUSG00000017737	Mmp9	0.164026	0.157488	0.262799	1.07084	0.762634	0.515888	0.436677	0.489158	0.571193
ENSMUSG00000017740	Slc12a5	0.164866	0.283939	0.32955	0.227233	0.291187	0.22264	0.257053	0.395339	0.201464
ENSMUSG00000017747	Ghdc	13.1427	13.2477	13.297	6.05817	8.51028	9.13164	14.6262	13.0239	12.7742
ENSMUSG00000017754	Pltp	2.59502	2.56521	2.85407	1.42742	1.72169	2.27368	2.14269	2.25713	1.8968
ENSMUSG00000017756	Slc12a7	11.4695	12.708	12.5669	6.50618	5.7346	5.62963	11.007	9.33131	9.15326
ENSMUSG00000017760	Ctsa	45.3308	46.9069	46.0006	32.7968	33.6095	34.2729	36.0536	38.1144	37.5724
ENSMUSG00000017764	Zswim1	3.43997	2.39383	2.67062	3.221	3.65452	3.67929	4.0773	4.07612	4.21265
ENSMUSG00000017765	Slc12a4	3.8016	3.59653	3.62984	9.7865	11.326	12.6221	11.6348	13.5983	10.9372
ENSMUSG00000017767	Spata25	0	0	0	0	0	0	0	0.0220165	0
ENSMUSG00000017774	Myo1c	19.534	17.8866	18.3722	18.0641	22.8706	22.2855	31.3232	32.6546	31.209
ENSMUSG00000017776	Crk	25.3176	22.6737	23.5734	19.4025	22.1093	24.3202	31.6716	32.8503	32.2335
ENSMUSG00000017778	Cox7c	86.0148	81.2125	82.9521	62.0316	58.6994	58.9912	64.0261	68.4743	63.9179
ENSMUSG00000017781	Pitpna	17.7153	14.8929	16.2412	26.3399	27.9605	30.4702	26.017	28.4581	26.5282
ENSMUSG00000017801	Mlx	16.3936	15.9351	16.4269	10.3789	12.793	13.5426	16.6527	16.878	17.0722
ENSMUSG00000017802	Retreg3	16.9918	16.0681	15.7286	22.6156	20.1471	22.8711	16.8389	18.5561	17.0611
ENSMUSG00000017817	Jph2	0.329731	0.478261	0.380371	0.227554	0.167597	0.176075	0.401492	0.316343	0.541666
ENSMUSG00000017830	Dhx58	0.29812	0.533617	0.470746	8.01614	3.95015	4.85123	3.26475	2.98649	2.32266
ENSMUSG00000017831	Rab5a	10.5653	9.42312	9.55624	16.0381	13.8555	14.9837	12.7039	11.9491	11.4981
ENSMUSG00000017832	Hspb9	0.350794	0.18464	0.495435	0.446496	0.561923	0.231027	0.44372	0.333839	0.693243
ENSMUSG00000017837	Nkiras2	5.14726	5.24622	5.1374	6.52342	7.72627	7.43799	6.46418	7.66189	7.29496
ENSMUSG00000017843	Ppp2r5c	8.38177	7.01712	7.00814	6.29471	8.25558	8.63102	11.0436	10.404	10.1426
ENSMUSG00000017858	Ift52	12.3042	11.0896	11.2492	8.27002	11.3562	11.4091	11.7922	13.2384	12.4933
ENSMUSG00000017861	Mybl2	0.251045	0.355833	0.359015	0.788756	0.710075	0.697231	0.481693	0.65824	0.523101
ENSMUSG00000017868	Sgk2	33.8605	30.9975	30.6316	12.862	12.2578	11.8388	36.684	36.1872	35.0686
ENSMUSG00000017897	Eya2	0.451879	0.600381	0.452684	0.202328	0.347613	0.412636	1.02637	0.875124	0.513144
ENSMUSG00000017929	B4galt5	18.9692	25.5104	26.4607	17.264	13.6468	14.9906	9.14112	11.2004	10.3952
ENSMUSG00000017943	Gdap1l1	0	0	0	0.0784652	0.0643682	0.0989242	0.0562842	0.0625398	0.109398
ENSMUSG00000017950	Hnf4a	150.338	154.343	161.885	93.3101	105.037	93.622	110.007	104.329	104.419
ENSMUSG00000017969	Ptgis	0.620477	0.616838	0.632009	0.160276	0.150816	0.251009	0.59793	0.533111	0.491134
ENSMUSG00000017978	Cadps2	1.01998	1.29254	0.965486	1.1529	1.00743	0.980892	3.59229	3.15289	3.2022
ENSMUSG00000017999	Ddx27	5.70897	4.75741	4.54091	7.25597	6.69297	7.07666	5.53939	6.38464	7.12347
ENSMUSG00000018001	Cyth3	2.46124	2.33009	1.92006	3.42428	2.60606	3.36389	3.57242	3.25993	2.85718
ENSMUSG00000018008	Cyth4	0.723892	0.922209	0.824697	1.0207	0.939381	1.02105	1.1043	1.35926	1.13003
ENSMUSG00000018012	Rac3	1.41244	2.27064	1.75818	0.643748	0.666499	1.19774	2.40638	2.0199	2.12072
ENSMUSG00000018040	Rrp7a	8.9272	7.47119	7.79691	12.5371	12.7311	13.3864	11.1691	12.937	12.0596
ENSMUSG00000018042	Cyb5r3	35.1776	33.8081	34.8406	34.4582	38.7238	39.5479	38.2156	36.7711	36.5547
ENSMUSG00000018068	Ints2	4.08823	3.80208	3.91139	2.81249	2.96088	2.78822	3.96977	3.4209	3.25375
ENSMUSG00000018076	Med13l	2.28062	2.4219	2.28299	6.47721	4.5277	4.53202	3.7987	4.38371	4.10889
ENSMUSG00000018102	H2bc4	128.944	116.18	124.238	48.3968	41.4532	47.4053	48.973	63.9622	59.0115
ENSMUSG00000018126	Baiap2l2	25.3039	22.039	20.7175	2.414	4.95492	4.43563	17.1709	14.2941	14.6418
ENSMUSG00000018143	Mafk	7.01441	6.31667	5.82582	16.0392	12.9552	13.7304	9.63403	9.84824	9.09986
ENSMUSG00000018160	Med1	4.3612	4.21943	4.51526	5.11856	4.80989	4.32836	5.70889	5.61382	5.09772
ENSMUSG00000018166	Erbb3	17.9302	18.9644	19.1661	46.4116	34.8424	31.4366	13.5043	15.4601	14.9746
ENSMUSG00000018167	Stard3	6.54324	6.1572	6.63147	6.26983	6.13143	6.49066	6.47111	8.21279	7.03035
ENSMUSG00000018168	Ikzf3	0.132243	0.0800492	0.159088	0.0705828	0.031513	0.00728257	0.0319849	0.0283531	0.0410487
ENSMUSG00000018169	Mfng	1.19628	1.02387	1.22605	0.636547	0.968254	1.14688	1.20628	1.76931	1.48512
ENSMUSG00000018171	Vmp1	18.9846	16.2276	16.45	54.6107	59.2449	63.7769	34.8344	34.4935	38.0453
ENSMUSG00000018189	Uchl5	5.44742	4.51184	4.40922	5.79573	6.23186	6.61107	5.94489	6.46449	7.26955
ENSMUSG00000018196	Glrx2	2.47174	2.49547	2.40164	1.97867	1.87673	2.16445	2.7241	2.6964	2.79996
ENSMUSG00000018199	Ro60	2.25429	2.12631	2.34817	2.35542	2.62322	2.36315	2.56199	2.32279	2.60002
ENSMUSG00000018209	Stk4	5.1139	4.4893	4.55946	5.41913	5.45338	5.33191	6.34966	6.71295	6.41731
ENSMUSG00000018211	Wfdc15b	104.475	101.22	109.804	12.9592	8.85367	13.6309	23.8835	23.4005	19.8094
ENSMUSG00000018217	Pmp22	2.9944	3.44915	3.48628	6.2379	6.46175	7.92075	6.37363	5.57803	6.28793
ENSMUSG00000018238	Gdf9	0	0.0387018	0.0639671	0.0462993	0.0462163	0.122294	0.0341058	0.0279553	0
ENSMUSG00000018239	Zcchc10	2.65807	1.81436	2.16946	1.30252	2.27695	2.6572	3.11746	2.25801	2.90131
ENSMUSG00000018263	Tbx5	0	0	0	0	0	0.0237962	0	0	0
ENSMUSG00000018286	Psmb6	36.9774	28.7282	31.1773	34.2105	33.5008	39.2714	40.3029	41.3053	35.4956
ENSMUSG00000018287	Spag7	22.4198	18.8096	19.3848	18.1507	19.3279	20.2696	26.9553	24.2761	22.866
ENSMUSG00000018293	Pfn1	44.5947	36.5479	39.1491	55.3036	55.2174	63.4338	61.1281	62.3857	57.998
ENSMUSG00000018322	Tomm34	4.73296	4.76219	5.11076	9.4376	7.49914	7.04574	5.03317	5.27938	5.66304
ENSMUSG00000018326	Ywhab	39.9087	37.1075	36.2098	37.8833	37.2122	38.3349	45.9049	43.556	44.4065
ENSMUSG00000018334	Ksr1	1.00236	0.884498	0.85656	1.45281	1.09928	1.22075	1.50385	1.63287	1.50709
ENSMUSG00000018339	Gpx3	6912.74	8549.25	8734.98	8077.21	8149.83	7839.38	8263.24	8216.93	7476.81
ENSMUSG00000018340	Anxa6	19.2248	15.9754	15.2767	13.9326	11.5857	12.7399	31.2219	32.0961	30.6198
ENSMUSG00000018341	Il12rb2	0.0421016	0.0372016	0	0.0966694	0.00791222	0.0995322	0.0399988	0	0.0551833
ENSMUSG00000018347	Zkscan6	1.94236	1.98874	2.00286	4.20703	3.75273	3.49145	2.87798	3.3824	2.43427
ENSMUSG00000018362	Kpna2	6.2761	4.61323	4.40919	10.8308	10.6718	10.9642	10.8941	10.59	10.8564
ENSMUSG00000018363	Smurf2	9.15784	8.54313	9.24658	8.35692	8.74065	8.65324	9.80007	10.5159	10.2966
ENSMUSG00000018372	Cep95	2.01364	2.17995	1.99841	1.19703	1.67511	1.36672	2.58917	2.74397	2.57443
ENSMUSG00000018377	Vezf1	10.0264	8.67653	9.17077	10.4394	9.83211	10.0612	12.0994	11.2555	11.01
ENSMUSG00000018378	Cuedc1	3.10382	3.38707	3.30653	3.99987	4.623	4.25606	6.55146	6.99051	6.14118
ENSMUSG00000018379	Srsf1	25.8205	23.8605	23.6796	22.1964	23.7395	25.0722	30.7747	28.8771	30.6032
ENSMUSG00000018381	Abi3	1.61659	1.33244	1.17537	1.1132	0.973616	1.47297	2.04104	2.6266	2.23645
ENSMUSG00000018387	Shroom1	0.527991	0.799684	0.821999	0.484047	1.03616	0.729102	0.366255	0.363746	0.411513
ENSMUSG00000018395	Kif3a	3.71549	3.37287	3.63403	3.46942	3.85529	3.13798	3.53784	3.72764	3.81043
ENSMUSG00000018398	Septin8	3.63257	3.54363	3.46575	4.88097	5.59001	5.9999	6.42219	5.4739	5.76806
ENSMUSG00000018401	Mtmr4	13.2809	10.038	10.0973	6.14497	8.23556	8.47319	14.2885	15.0796	14.2444
ENSMUSG00000018405	Mrm1	2.28767	2.21407	2.16738	1.72838	2.74669	2.84845	3.7417	4.12243	3.68028
ENSMUSG00000018411	Mapt	24.2358	24.5823	23.7349	2.37732	4.48571	4.2634	8.34782	7.81194	7.3622
ENSMUSG00000018412	Kansl1	7.2858	6.78267	6.94063	7.77838	7.05298	6.81216	8.88755	9.38343	8.36193
ENSMUSG00000018415	Gid4	7.15882	7.02373	6.51895	5.94362	6.67293	6.24022	5.90831	6.18931	6.5094
ENSMUSG00000018417	Myo1b	1.32079	0.737799	0.776723	2.14131	1.24964	1.7459	1.80143	1.58923	1.54072
ENSMUSG00000018425	Dhx40	10.3844	11.5036	11.7682	29.3731	27.7076	27.5304	12.0309	13.7099	13.4696
ENSMUSG00000018427	Ypel2	8.55651	5.75489	6.12849	26.8662	19.255	17.6547	6.57241	5.67971	5.99061
ENSMUSG00000018428	Akap1	20.8963	21.5509	20.4215	12.52	16.0493	15.3008	39.1845	35.2856	33.9294
ENSMUSG00000018433	Nol11	3.65166	3.21819	3.19075	3.85537	3.90561	4.01334	4.79065	4.33804	4.81131
ENSMUSG00000018442	Derl2	3.97689	3.2869	3.52305	3.89201	4.37044	4.73733	4.13981	4.39689	4.58343
ENSMUSG00000018446	C1qbp	19.7671	18.0038	15.9481	13.4623	15.0021	16.4282	17.9763	18.0882	18.0935
ENSMUSG00000018449	Rpain	3.86389	4.14341	4.14083	6.18562	5.75721	5.89132	4.97246	4.94339	4.11426
ENSMUSG00000018451	6330403K07Rik	0.180099	0.0779985	0.148442	0.078454	0.146753	0	0.173226	0.170486	0.250872
ENSMUSG00000018459	Slc13a3	119.675	98.2066	99.6186	6.81917	6.39001	6.65619	54.4714	39.4995	37.688
ENSMUSG00000018470	Kcnab3	0.310037	0.295809	0.238907	0.0834191	0.271517	0.262697	1.01553	0.511178	0.572299
ENSMUSG00000018474	Chd3	61.599	57.5476	58.2232	15.5756	19.7793	16.851	21.9542	22.2139	20.0861
ENSMUSG00000018476	Kdm6b	4.10428	6.5277	5.6181	6.29882	7.0032	6.5295	6.87666	6.99749	6.67936
ENSMUSG00000018479	1700125H20Rik	0	0	0	0	0	0.0825644	0.0949894	0	0
ENSMUSG00000018481	Appbp2	6.90488	6.9744	7.03239	10.0183	10.0585	10.311	10.2491	9.08454	9.70804
ENSMUSG00000018486	Wnt9b	1.77692	0.92445	0.935911	0.162298	0.474181	0.483557	0.508532	0.721572	0.634933
ENSMUSG00000018500	Adora2b	0.553606	0.507259	0.571533	10.9692	7.9044	10.3462	3.1736	4.04785	3.72945
ENSMUSG00000018501	Ncor1	17.6213	16.5702	15.9863	15.3614	17.1741	14.8258	17.7903	16.671	17.3246
ENSMUSG00000018507	Trpv2	0.297792	0.350814	0.219894	2.71323	3.83072	4.09514	1.40508	1.38133	1.47548
ENSMUSG00000018509	Cenpv	4.77618	5.04855	3.87032	5.11215	5.97229	6.80885	5.06929	6.16185	5.68068
ENSMUSG00000018537	Pcgf2	6.04544	5.92643	6.21085	10.4833	12.0176	12.4108	8.90686	10.0754	9.26658
ENSMUSG00000018541	Cwc25	2.01629	2.52065	2.14636	3.65921	3.47868	3.62899	3.66617	3.5058	3.81556
ENSMUSG00000018543	1700001P01Rik	0.082757	0.160581	0.125202	0	0.089167	0	0.042129	0	0.155309
ENSMUSG00000018547	Pip4k2b	3.95532	4.04614	3.64191	2.34399	3.05167	3.35514	4.76393	4.54538	4.29153
ENSMUSG00000018548	Trim37	3.65946	3.79224	3.30722	2.79521	3.87465	3.58123	3.52994	3.32356	3.56035
ENSMUSG00000018554	Ybx2	5.55	6.43287	6.43391	1.90502	1.13579	1.4753	2.95518	3.14995	3.1553
ENSMUSG00000018559	Ctdnep1	16.4095	16.0003	15.5418	17.4608	16.6785	20.1389	19.9157	20.7914	18.8346
ENSMUSG00000018565	Elp5	8.42275	7.98763	7.99727	10.1235	10.9582	13.138	10.4497	11.6175	10.7584
ENSMUSG00000018566	Slc2a4	6.61309	6.05843	6.57193	1.23028	1.79812	2.46321	3.99899	4.88766	4.13248
ENSMUSG00000018567	Gabarap	119.944	106.34	104.004	90.2344	93.6172	100.049	102.449	104.362	96.0146
ENSMUSG00000018569	Cldn7	5.00667	4.74768	3.95423	37.6557	17.3708	18.9643	17.0053	15.3611	16.9494
ENSMUSG00000018570	2810408A11Rik	0.51769	0.674224	0.533529	0.459216	0.556207	0.91808	0.980997	0.782891	0.593016
ENSMUSG00000018572	Phf23	5.92539	6.17373	6.66771	8.1047	7.94061	9.99438	8.74447	10.6098	10.2183
ENSMUSG00000018574	Acadvl	81.9401	70.5571	74.0248	68.7256	84.4394	86.5205	129.529	137.666	121.404
ENSMUSG00000018581	Dnah11	0.214124	0.155454	0.164453	0	0.0077543	0.0117224	0.038204	0.0374215	0.0426754
ENSMUSG00000018583	G3bp1	10.5739	9.65654	9.00221	6.76944	8.16367	8.64586	12.7957	12.4624	11.9537
ENSMUSG00000018585	Atox1	27.0749	36.231	37.662	24.2324	30.8972	30.9133	44.0104	41.4616	37.7969
ENSMUSG00000018593	Sparc	18.3409	14.402	12.4294	18.6425	20.8672	25.32	37.3699	30.9523	30.511
ENSMUSG00000018595	Glra4	0	0.024151	0	0.00746429	0.0189149	0	0.0477481	0.0558245	0.0268711
ENSMUSG00000018599	Mief2	2.89554	2.43521	2.37158	2.52324	2.19028	3.36531	2.88133	3.15237	3.33914
ENSMUSG00000018604	Tbx3	2.06989	0.857084	0.645078	0.942301	0.801087	0.682986	2.0581	1.46049	1.29066
ENSMUSG00000018620	Mmp20	0	0	0	0.137769	0.165073	0.189333	0.105621	0	0.208771
ENSMUSG00000018623	Mmp7	0.10991	0	0	82.7644	100.639	103.554	40.1318	32.5533	28.7073
ENSMUSG00000018634	Crhr1	0	0	0	0	0	0	0	0.021894	0
ENSMUSG00000018648	Dusp14	3.4798	3.90238	4.04005	1.31297	2.48725	2.99796	5.04759	5.32357	4.65388
ENSMUSG00000018651	Tada2a	2.70564	2.29931	2.64478	1.82285	2.07686	2.29287	2.48299	2.77258	2.75545
ENSMUSG00000018654	Ikzf1	0.593418	0.520005	0.471768	0.626663	0.945411	0.714687	0.955061	0.354549	0.615309
ENSMUSG00000018656	Tcaf3	0	0	0	0	0	0	0	0	0.00619389
ENSMUSG00000018659	Pnpo	17.3743	17.2316	16.5068	15.6031	20.6796	20.78	20.9846	23.8174	21.582
ENSMUSG00000018661	Cog1	6.74819	6.54483	6.75019	7.48884	8.44688	8.7142	9.33758	8.87584	8.73911
ENSMUSG00000018666	Cbx1	8.62074	6.87241	7.01756	5.47382	5.92708	6.31122	7.80932	7.50498	7.61045
ENSMUSG00000018669	Cdk5rap3	8.83917	8.30524	7.49007	9.99153	13.5974	14.4481	14.736	16.4129	14.2218
ENSMUSG00000018672	Copz2	3.8017	3.58701	3.14457	2.04366	2.39725	2.40497	4.1128	3.86006	3.93769
ENSMUSG00000018677	Slc25a39	141.578	133.142	132.817	66.9337	72.5903	81.7949	70.813	77.524	79.4848
ENSMUSG00000018678	Sp2	3.39172	4.01538	3.7061	5.84961	5.25211	5.00424	4.38509	4.3388	3.75129
ENSMUSG00000018697	Aatf	5.6883	5.64345	5.8669	9.001	9.63085	9.76199	6.645	7.67486	6.65799
ENSMUSG00000018698	Lhx1	3.83032	5.22383	5.50479	3.26971	3.91767	3.55074	5.98514	5.97668	5.97211
ENSMUSG00000018707	Dync1h1	21.5273	20.5559	20.8921	29.0087	34.8465	28.9416	30.057	33.39	30.3595
ENSMUSG00000018727	Cpsf4l	0.717005	1.05061	0.957939	0.112337	0.369892	0.599801	1.43042	1.52883	1.08697
ENSMUSG00000018733	Pex12	3.71702	4.06147	3.81971	3.07349	3.68921	3.8993	3.49349	4.41137	4.4211
ENSMUSG00000018736	Ndel1	21.9039	25.908	23.7046	12.6754	13.2426	14.5955	21.7578	23.2402	21.0655
ENSMUSG00000018740	Slc25a35	6.55191	5.5704	5.42606	2.21951	3.69284	3.64694	6.5534	7.63371	7.62395
ENSMUSG00000018750	Zbtb4	6.03771	6.67901	6.37639	6.36848	7.99243	7.82846	6.99103	7.51341	6.74917
ENSMUSG00000018752	Tnfsfm13	1.89231	1.90751	2.13169	1.66653	1.67878	2.26544	4.71971	4.12812	4.3187
ENSMUSG00000018761	Mpdu1	15.9922	15.8601	17.361	18.0364	19.057	22.0438	23.201	23.7198	23.5924
ENSMUSG00000018765	Fxr2	11.7793	11.519	11.1312	15.8087	14.4676	17.0893	15.9857	18.6492	16.6542
ENSMUSG00000018770	Atp5g3	122.068	103.873	114.97	67.08	59.8256	67.6605	86.2402	87.9691	77.1474
ENSMUSG00000018774	Cd68	3.32709	2.55356	3.17432	17.9713	18.7294	18.771	19.9256	22.1216	18.4128
ENSMUSG00000018776	Slc35g3	0.103824	0.082023	0.135226	0.077839	0	0	0.025532	0.041332	0
ENSMUSG00000018796	Acsl1	26.7316	26.3465	27.3197	20.4506	24.1642	25.2659	56.1487	63.371	64.5258
ENSMUSG00000018800	Abca5	1.4483	1.52266	1.32327	1.44099	1.89114	1.85212	2.34923	2.09318	2.36039
ENSMUSG00000018809	Smyd4	2.44146	2.04415	2.43519	1.57243	1.95197	1.91514	2.41397	2.76534	2.30623
ENSMUSG00000018819	Lsp1	1.17208	1.15418	1.10444	1.47714	0.773019	0.835606	0.542872	0.845955	0.765269
ENSMUSG00000018820	Zfyve27	3.17183	3.506	3.05075	4.16548	4.24535	4.44335	4.62253	5.1279	4.924
ENSMUSG00000018821	Avpi1	3.65015	3.99441	4.19538	6.74256	8.13281	9.33476	7.3328	7.98123	7.12373
ENSMUSG00000018822	Sfrp5	0.0322	0.134541	0.08039	0	0.088635	0	0.072146	0.088348	0.164254
ENSMUSG00000018830	Myh11	2.67356	3.53306	3.09883	1.04837	1.19876	1.04289	3.18092	2.59073	2.24625
ENSMUSG00000018841	Rad51d	4.69685	4.7067	5.1861	2.99891	3.00238	3.39833	4.67755	4.93454	4.29659
ENSMUSG00000018844	Fndc8	0.085473	0	0	0	0.06247	0.040225	0.173578	0.112	0.086268
ENSMUSG00000018845	Unc45b	1.39223	0.996688	1.04469	0.430459	0.547124	0.746132	1.27844	1.36978	1.19845
ENSMUSG00000018846	Pank3	11.0254	10.7527	12.1326	16.0634	13.2126	12.3446	17.554	15.8248	18.0969
ENSMUSG00000018848	Rars	10.8318	9.88771	9.5313	21.6116	19.3826	18.3411	14.0831	14.0381	14.0134
ENSMUSG00000018849	Wwc1	44.7451	49.9438	48.797	31.971	36.1059	37.9311	82.508	84.6216	85.8505
ENSMUSG00000018858	Mrpl58	6.58995	6.77226	7.25078	5.29222	5.52389	5.94912	7.5903	7.14222	6.34103
ENSMUSG00000018861	Fdxr	3.07754	3.14856	3.31187	1.01297	1.53167	1.5635	3.00469	2.78014	3.26052
ENSMUSG00000018862	Otop3	0.0673637	0.0361633	0	0	0	0	0	0	0
ENSMUSG00000018865	Sult4a1	0	0	0	0	0.0417632	0	0	0	0
ENSMUSG00000018882	Mrpl45	10.0221	8.76099	8.6165	8.99029	7.68037	8.3591	11.1906	10.3584	9.69449
ENSMUSG00000018893	Mb	0	0.0434304	0.0379489	0.269411	0.263607	0.442382	0.467883	0.717961	0.769132
ENSMUSG00000018899	Irf1	3.63632	2.68528	3.12427	35.4997	21.8387	25.9078	10.4559	11.6503	9.93464
ENSMUSG00000018900	Slc22a5	67.2251	67.7281	63.5908	48.4329	54.9728	50.7464	73.1233	78.4133	71.6385
ENSMUSG00000018906	P4ha2	3.6351	2.43349	2.58375	3.84858	4.08804	4.41167	4.90277	4.87988	4.99654
ENSMUSG00000018907	Alox12e	0	0	0	0	0.0368219	0.0225591	0	0	0
ENSMUSG00000018909	Arrb1	7.60832	7.41802	7.26308	2.81847	4.07606	3.99048	7.68341	6.64152	5.75618
ENSMUSG00000018916	Csf2	0	0	0	0.313009	0	0.079691	0.292748	0.192996	0.213699
ENSMUSG00000018919	Tm4sf5	0.0962293	0	0	0	0	0	0.04247	0.0534604	0
ENSMUSG00000018920	Cxcl16	10.248	8.34596	9.00503	21.7933	15.6974	18.3686	18.1377	18.5791	17.0204
ENSMUSG00000018921	Pelp1	3.6214	3.56482	4.22759	5.13417	4.96881	5.33631	4.78593	5.3439	4.92313
ENSMUSG00000018923	Med11	8.46914	6.5716	8.03526	6.52124	8.2224	8.80879	11.2327	10.0823	8.38659
ENSMUSG00000018924	Alox15	0	0.0587986	0	0	0	0	0	0	0.105519
ENSMUSG00000018925	Heatr9	0	0.047031	0.017673	0.107404	0.112129	0	0	0	0.052268
ENSMUSG00000018927	Ccl6	0.881442	1.0795	1.10008	0.432987	0.670758	0.900794	1.54336	0.673618	0.63721
ENSMUSG00000018930	Ccl4	0.856589	0.307018	0.159271	0.361795	0	0.078119	0.130558	0.106087	0.088103
ENSMUSG00000018931	Natd1	6.76051	7.62494	7.18652	6.48969	7.48378	7.58003	9.88588	11.6317	9.82158
ENSMUSG00000018932	Map2k3	9.50646	9.60535	9.55083	16.3835	14.9607	17.7948	18.3931	18.5834	17.7233
ENSMUSG00000018965	Ywhah	13.6099	10.9635	11.9288	25.7222	24.9398	26.7309	19.6159	23.361	21.621
ENSMUSG00000018973	Hoxb1	0	0	0	0	0	0.0273639	0	0	0
ENSMUSG00000018974	Sart3	5.21958	3.80865	3.46349	4.80225	4.41403	4.59487	5.71967	5.64667	4.97436
ENSMUSG00000018983	E2f2	1.10004	0.611915	0.761257	0.262692	0.349435	0.369676	0.418563	0.309178	0.334123
ENSMUSG00000018986	Slfn3	0.392134	0.63022	0.43685	1.1293	1.09551	0.979958	0.977753	0.845188	0.761887
ENSMUSG00000018995	Nars2	1.8915	1.38573	1.56059	0.500867	0.796778	0.760889	1.5744	1.446	1.43348
ENSMUSG00000018999	Slc35b4	9.8857	10.3451	10.3794	5.03403	8.06877	8.32551	18.86	14.4265	13.981
ENSMUSG00000019027	Dnah1	0.0321193	0.0177384	0.0167247	0	0.0211342	0.0215852	0.0710393	0.0416201	0.0525627
ENSMUSG00000019039	Dalrd3	23.982	24.9865	22.6264	15.6111	15.0673	16.9046	18.1286	18.7129	18.634
ENSMUSG00000019054	Fis1	32.561	29.3598	31.3692	28.9459	26.6997	29.0234	33.7542	32.4179	28.4971
ENSMUSG00000019055	Plod1	5.12554	3.81854	3.80772	3.14735	3.57247	3.94993	6.11335	5.99192	5.45342
ENSMUSG00000019066	Rab3d	2.82731	2.64262	2.59559	11.8175	11.5772	11.6015	8.58838	9.07452	7.84491
ENSMUSG00000019080	Mfsd3	1.82075	1.44287	1.5609	0.914813	1.46446	1.4148	1.8502	2.0189	2.20472
ENSMUSG00000019082	Slc25a22	3.71055	4.96295	4.86235	88.1286	70.0905	70.6735	17.2318	25.3211	25.8059
ENSMUSG00000019087	Atp6ap1	57.4258	53.9855	52.982	32.4996	32.7946	35.854	46.0986	48.2129	48.3675
ENSMUSG00000019088	Dnase1l1	3.1846	3.55704	3.28586	1.70297	3.02784	3.22073	5.24591	6.15038	5.28366
ENSMUSG00000019102	Aldh3a1	0.187635	0.282067	0.4119	0.0853086	0	0.0754617	0	0	0.0490067
ENSMUSG00000019122	Ccl9	0.164142	0.197956	0.208212	0.375508	0.302404	0.383258	0.665456	0.34388	0.633463
ENSMUSG00000019124	Scrn1	0.372283	0.382728	0.389326	0.0940398	0.137139	0.239147	0.367525	0.418031	0.262132
ENSMUSG00000019132	BC005537	35.2591	34.9077	35.1411	45.2674	46.4417	46.6249	40.0843	40.1917	40.6023
ENSMUSG00000019139	Isyna1	15.4776	11.8517	13.0134	6.5831	8.57974	10.7008	20.4185	19.6807	17.3439
ENSMUSG00000019143	Hars2	6.68852	5.4585	5.46257	3.79664	4.70695	4.46276	5.87812	6.2334	5.25279
ENSMUSG00000019146	Cacng2	0	0	0	0.016529	0	0.01157	0	0	0.011739
ENSMUSG00000019158	Tmem160	4.84774	5.17014	6.02306	4.80626	4.2644	5.79225	8.23598	7.88474	7.27437
ENSMUSG00000019173	Rab5c	104.365	94.1609	95.7581	128.091	99.2894	113.166	108.661	102.241	96.0382
ENSMUSG00000019178	Styxl1	0.0455795	0.196003	0.0773666	0.0861971	0.203488	0.105396	0.0339481	0.272087	0.212246
ENSMUSG00000019179	Mdh2	87.1699	80.0122	81.8434	52.1971	49.3541	53.1774	60.2507	63.1387	58.7992
ENSMUSG00000019188	H13	10.2499	9.62858	10.6422	13.9982	14.279	15.9303	13.4449	14.8502	14.8951
ENSMUSG00000019189	Rnf145	14.4318	11.9409	12.1228	9.73535	8.12438	7.92102	9.12759	8.99006	8.04436
ENSMUSG00000019194	Scn1b	3.40885	3.28601	3.05914	10.6836	10.211	11.6842	9.66115	10.9909	9.57129
ENSMUSG00000019210	Atp6v1e1	47.1665	42.8201	44.4415	35.3487	33.4881	37.8194	39.7538	40.6053	37.6193
ENSMUSG00000019214	Chtf18	0.127637	0.0552161	0.0612934	0.0626883	0.0385135	0.0459843	0.124539	0.169867	0.0797732
ENSMUSG00000019230	Lhx9	0.00277429	0	0	0	0	0.00211818	0	0	0
ENSMUSG00000019232	Etnppl	2.0758	2.41769	1.9882	1.13844	2.42646	2.19627	1.10657	1.20547	1.55897
ENSMUSG00000019235	Rps6kl1	0.476829	0.410643	0.370507	0.296788	0.264066	0.304561	0.365305	0.366852	0.350303
ENSMUSG00000019254	Ppp1r12c	5.64385	4.90755	4.37665	8.0715	7.77481	7.56585	8.35601	9.53203	8.0216
ENSMUSG00000019256	Ahr	1.27521	1.29427	1.34436	1.06089	1.19484	0.946377	1.61127	1.58963	1.36429
ENSMUSG00000019261	Map1s	1.50047	1.52996	1.45831	1.5373	1.50118	1.76659	1.65348	1.72527	1.65043
ENSMUSG00000019278	Dpep1	39.9222	30.8846	33.8652	13.1241	10.2533	11.0346	17.2997	13.7282	12.2494
ENSMUSG00000019295	Tmem129	7.26144	5.9722	5.35926	3.9135	5.84931	6.97283	10.902	9.18835	9.98828
ENSMUSG00000019297	Nop9	9.07204	8.01164	8.32292	7.38114	8.07628	8.38605	7.2378	7.45968	7.54651
ENSMUSG00000019301	Hsd17b1	0.064432	0.208204	0.403508	0	0.09976	0	0.128861	0.441286	0.318622
ENSMUSG00000019302	Atp6v0a1	9.94662	9.1358	8.80713	12.2503	13.321	13.1731	16.753	18.6474	18.0935
ENSMUSG00000019303	Psmc3ip	1.31442	1.33351	1.27272	1.07893	1.25132	1.22586	1.12838	1.42832	1.0504
ENSMUSG00000019312	Grb7	26.9722	27.1481	26.2167	14.3483	14.2954	16.042	17.7475	18.9295	16.2206
ENSMUSG00000019320	Noxo1	0.0951932	0.177529	0.181748	0.876842	0.747445	0.522479	0.963812	0.742863	0.649943
ENSMUSG00000019326	Aoc3	0.647351	0.642237	0.415923	0.545411	0.428501	0.444723	0.899037	0.678924	0.908502
ENSMUSG00000019338	Zfp687	4.08997	4.25117	3.98703	8.04246	8.51618	8.19818	7.73139	7.89245	7.06127
ENSMUSG00000019359	Gdpd2	0.0442319	0.0557817	0.0637015	0.0528634	0.0137309	0.0652621	0.0889518	0.116808	0.0706026
ENSMUSG00000019362	D8Ertd738e	60.3886	55.4178	55.3638	49.5225	58.4618	57.9361	62.4932	65.1223	63.5245
ENSMUSG00000019368	Sec14l4	0.0874288	0.146554	0.104535	0.178105	0.570594	0.496557	0.255281	0.105868	0.206103
ENSMUSG00000019370	Calm3	76.6455	64.7146	65.669	43.968	44.8033	50.7105	65.5496	61.4178	55.8649
ENSMUSG00000019373	Cops3	10.6002	9.76962	10.3127	14.102	12.6979	14.6687	13.2439	12.1394	14.0524
ENSMUSG00000019428	Fkbp8	29.5406	25.2082	26.0979	20.8637	21.5342	25.2009	27.0731	27.6101	25.4783
ENSMUSG00000019429	Ffar3	0.625203	0.307574	0.626079	0	0	0.0745132	0.0168128	0.192615	0
ENSMUSG00000019432	Ddx39b	24.2368	24.5155	24.0811	52.2038	47.1242	47.4011	35.5128	34.5109	33.9625
ENSMUSG00000019433	Gipc1	15.5468	15.9341	15.4658	31.4045	28.4577	33.1088	24.464	26.5434	24.4371
ENSMUSG00000019437	Tlcd1	7.79701	8.5971	8.60903	5.65924	8.12838	8.86945	8.86584	9.86589	9.1085
ENSMUSG00000019461	Plscr3	4.1826	4.72936	4.76039	9.64319	9.16044	11.1146	7.59212	8.72137	7.63845
ENSMUSG00000019464	Ptger1	3.23493	2.20257	2.14604	0.39004	0.409216	0.379087	1.29104	1.86192	1.21111
ENSMUSG00000019467	Arhgef25	1.29103	0.971	0.750562	0.67828	0.773856	0.75563	1.82986	1.30755	1.33761
ENSMUSG00000019470	Xab2	5.5602	4.65491	5.57957	8.43612	7.97403	8.6249	8.03124	8.69259	7.7625
ENSMUSG00000019471	Cdc37	11.1313	9.63107	9.70859	6.39861	7.65965	8.12607	10.8935	10.9545	10.2438
ENSMUSG00000019478	Rab4a	15.5201	11.4707	10.0378	8.29221	7.36653	8.13883	13.1762	12.4347	12.0604
ENSMUSG00000019487	Trip10	7.12891	5.20732	6.08106	18.4466	14.4737	16.875	15.3344	14.8957	12.6778
ENSMUSG00000019494	Cops6	25.3935	22.2108	24.2321	20.5373	21.7288	22.5444	28.005	25.9105	24.104
ENSMUSG00000019505	Ubb	464.323	458.205	462.028	788.38	608.228	658.104	433.509	463.075	430.702
ENSMUSG00000019518	Ap4m1	3.34436	3.51	3.59362	6.06518	5.81087	5.77768	3.97235	4.80579	4.0444
ENSMUSG00000019528	Gyg	6.00647	6.17184	6.73614	12.6925	11.5786	10.548	7.36516	7.6566	8.16841
ENSMUSG00000019539	Rcn3	4.88197	4.29936	3.641	0.909008	1.07445	1.57966	5.00204	2.68356	2.15068
ENSMUSG00000019558	Slc6a8	40.9213	42.4881	43.6116	34.9276	35.0357	35.1614	39.5149	42.716	38.7616
ENSMUSG00000019564	Arid3a	2.15225	2.13697	1.98057	2.26941	2.95747	3.22142	3.1167	3.57588	3.02037
ENSMUSG00000019577	Pdk4	7.59202	9.13705	9.64486	687.363	477.865	472.406	137.294	198.528	217.495
ENSMUSG00000019578	Ubxn6	5.8263	5.6504	5.96902	7.54165	8.08115	8.14644	6.89754	7.70206	7.62499
[truncated: 30,407 more rows]
